# Supplementary material for: Structural determinants of adhesion by Protocadherin-19 and implications for its role in epilepsy
Source: eLife. 2016 Oct 26;5:e18529. doi: 10.7554/eLife.18529 (PMC5115871; doi:10.7554/eLife.18529)
Supplement: Figure 1—source data 1. — DOI: http://dx.doi.org/10.7554/eLife.18529.005 [file elife-18529-fig1-data1.xlsx]

## Sheet: Sheet1
Figure 1–Source data 1. Pcdh19-FE mutations found in literature search
Missense and inframe mutations
Human PCDH19-FE mutations included	Human PCDH19-FE mutations excluded (see note)	Zebrafish residue	Zebrafish numbering ACQ72596.1	Numbering in Pcdh19 structures (Processed zebrafish protein)	References clinically evaluating the patients	Notes
L25P		conserved	28	4	(Dibbens et al. 2011)
E31K		conserved	34	10	(van Harssel et al. 2013)
V72G		conserved	74	50	(Higurashi et al. 2012)
L81R		conserved	82	58	(Depienne et al. 2011; Marini et al. 2012)
D90V		conserved	91	67	(Higurashi et al. 2013)
I115K		conserved	116	92	(Samanta 2016)
D121N		conserved	122	98	(Depienne et al. 2009)
S139L		conserved	140	116	(Higurashi et al. 2013)
139-141SEAdup		SEN	140-142	116-118	(Depienne et al. 2011)
T146R		conserved	147	123	(Depienne et al. 2011)
P149S		conserved	150	126	(Leonardi et al. 2014)
A153T		conserved	154	130	(Depienne and LeGuern 2012)
D157N		conserved	158	134	(Higurashi et al. 2013)
V163G		I	164	140	(Liu et al. 2016)
L190R		conserved	191	167	(Depienne and LeGuern 2012)
V191L		conserved	192	168	(Higurashi et al. 2012)
R198L		conserved	199	175	(Higurashi et al. 2013; Higurashi et al. 2015)
E199Q		conserved	200	176	(Depienne et al. 2009)
H203P, F206C		R	204	180	(Marini et al. 2010; Marini et al. 2012)	Patient has two mutations (H203P, F206C) in PCDH19. It is unclear whether both mutations contribute to epilepsy.
F206C, H203P		conserved	207	183
F206Y		conserved	207	183	(Depienne et al. 2011)
D230N		conserved	231	207	(Trump et al. 2016)
N232S		conserved	233	209	(Depienne and LeGuern 2012; Marini et al. 2012; Gaily et al. 2013; Liu et al. 2016)
N234S		conserved	235	211	(Depienne and LeGuern 2012)
P236S		conserved	237	213	(Specchio et al. 2011; Marini et al. 2012; Cappelletti et al. 2015)
P236L		conserved	237	213	(Trump et al. 2016)
E249D		conserved	250	226	(Depienne et al. 2011)
E249G		conserved	250	226	(Camacho et al. 2012)
A262D		conserved	263	239	(Depienne and LeGuern 2012)
D264H		conserved	265	241	(Marini et al. 2012)
Y275N		conserved	276	252	(van Harssel et al. 2013)
Y275S		conserved	276	252	(van Harssel et al. 2013)
S276P		conserved	277	253	(Hynes et al. 2010)
E307K		conserved	308	284	(Leonardi et al. 2014)
E313K		conserved	314	290	(Leonardi et al. 2014)
N340S		conserved	341	317	(Depienne et al. 2009; Marini et al. 2010; Dibbens et al. 2011; N Specchio et al. 2011; Higurashi et al. 2012; Kwong et al. 2012; Marini et al. 2012; Terracciano et al. 2012; van Harssel et al. 2013; Higurashi et al. 2013; Higurashi et al. 2015; Terracciano et al. 2016; Liu et al. 2016)
D341E		conserved	342	318	(Depienne et al. 2011)
D341G		conserved	342	318	(van Harssel et al. 2013)
N342_P343delinKT		NA	343-344	319-320	(Depienne and LeGuern 2012)	Listed as a frameshift mutation in the paper, but the two nucleotide substitutions listed lead to a two a.a. substitution.
P344R		conserved	345	321	(Depienne and LeGuern 2012)
P344L		conserved	345	321	(van Harssel et al. 2013)
D375Y		conserved	376	352	(van Harssel et al. 2013)
D377H		conserved	378	354	(Marini et al. 2010; Marini et al. 2012; Specchio, Fusco, and Vigevano 2011)
D377E		conserved	378	354	(Depienne and LeGuern 2012)
D377N		conserved	378	354	(Kwong et al. 2012)
P393L		conserved	394	370	(Cappelletti et al. 2015)
T404I		conserved	405	381	(Marini et al. 2010; Marini et al. 2012)
E414Q		conserved	415	391	(Marini et al. 2010)
D417H, D596Y		conserved	418	394	(Higurashi et al. 2015; Hoshina et al. 2015)	Patient has two mutations (D417H, D596Y) in PCDH19. It is unclear whether both mutations contribute to epilepsy.
L433P		conserved	434	410	(Specchio et al. 2011; Marini et al. 2012)
V441E		conserved	442	418	(Dibbens et al. 2008)
N449_H450insN		insertion	450_451	Not applicable	(Liu et al. 2016)
P451L		conserved	452	Not applicable	(Terracciano et al. 2016)
G486R		conserved	487	Not applicable	(Terracciano et al. 2016)
S489del		conserved	490	Not applicable	(Antelmi et al. 2012; Marini et al. 2012)	Family epilepsy inheritance is atypical of PCDH19-FE. Extended family could be affected by a different epilepsy condition since neither of her parents carries the mutation.
G513R		conserved	513	Not applicable	(Specchio et al. 2011; Marini et al. 2012)
L543P		conserved	543	Not applicable	(Depienne et al. 2009)
R550P		conserved	550	Not applicable	(Gagliardi et al. 2015)
N557K		conserved	557	Not applicable	(Dibbens et al. 2008)
P561R		conserved	561	Not applicable	(Depienne et al. 2011)
P567L		conserved	567	Not applicable	(Depienne and LeGuern 2012; Marini et al. 2012; Cappelletti et al. 2015)	Mother of the patient carries the mutation, but is asymptomatic.
D594H		conserved	594	Not applicable	(van Harssel et al. 2013)
D596G		conserved	596	Not applicable	(Higurashi et al. 2015)
D596H		conserved	596	Not applicable	(Marini et al. 2012)
D596Y, D417H		conserved	596	Not applicable	(Higurashi et al. 2015; Hoshina et al. 2015)	Patient has two mutations (D417H, D596Y) in PCDH19. It is unclear whether both mutations contribute to epilepsy.
D596V		conserved	596	Not applicable	(Higurashi et al. 2013)
G601D		conserved	601	Not applicable	(van Harssel et al. 2013)
D618N		conserved	618	Not applicable	(Depienne et al. 2011)	Mother of the patient carries the mutation, but is asymptomatic.
	E639A	Q	639	Not applicable	(Hildebrand et al. 2016)	This residue was excluded because the patient did not have the epilepsy characteristics prototypical of PCDH19-FE. The age of onset was 25 years old with no febrile seizures.
V642M		conserved	642	Not applicable	(Depienne and LeGuern 2012)
L652P		conserved	652	Not applicable	(Camacho et al. 2012)
	D976N	conserved	974	Not applicable	(Xue et al. 2016)	This residue was excluded since the patient was diagnosed with Mabry Syndrome. The patient also has a mutation in PIGV known to cause Mabry Syndrome. Human transcript used: NM_020766.2.
	A992T	conserved	945	Not applicable	(Hildebrand et al. 2016)	This residue was excluded because the patient did not have the epilepsy characteristics prototypical of PCDH19-FE. Age of onset was 11 years old with no febrile seizures. Human transcript used: NM_001184880.1.
	R1053Q	conserved	1004	Not applicable	(Hildebrand et al. 2016)	This residue was excluded because the patient did not have the epilepsy characteristics prototypical of PCDH19-FE. Age of onset was 19 years old with no febrile seizures. Human transcript used: NM_001184880.1.
References
Antelmi, Elena, Massimo Mastrangelo, Francesca Bisulli, Luigina Spaccini, Carlotta Stipa, Barbara Mostacci, Davide Mei, Renzo Guerrini, and Paolo Tinuper. 2012. “Semiological Study of Ictal Affective Behaviour in Epilepsy and Mental Retardation Limited to Females (EFMR).” Epileptic Disorders : International Epilepsy Journal with Videotape 14 (3). France: 304–9. doi:10.1684/epd.2012.0526.
Camacho, A, R Simon, R Sanz, A Vinuela, A Martinez-Salio, and F Mateos. 2012. “Cognitive and Behavioral Profile in Females with Epilepsy with PDCH19 Mutation: Two Novel Mutations and Review of the Literature.” Epilepsy & Behavior : E&B 24 (1). Child Neurology Unit, Hospital Universitario 12 de Octubre, Carretera de Andalucia km 5,4, 28041 Madrid, Spain. acamachosalas@yahoo.es: Elsevier Inc: 134–3…
Cappelletti, Simona, Nicola Specchio, Romina Moavero, Alessandra Terracciano, Marina Trivisano, Giuseppe Pontrelli, Simonetta Gentile, Federico Vigevano, and Raffaella Cusmai. 2015. “Cognitive Development in Females with PCDH19 Gene-Related Epilepsy.” Epilepsy & Behavior : E&B 42 (January). United States: 36–40. doi:10.1016/j.yebeh.2014.10.019.
Depienne, C, D Bouteiller, B Keren, E Cheuret, K Poirier, O Trouillard, B Benyahia, et al. 2009. “Sporadic Infantile Epileptic Encephalopathy Caused by Mutations in PCDH19 Resembles Dravet Syndrome but Mainly Affects Females.” PLoS Genetics 5 (2). Departement de Genetique et Cytogenetique, AP-HP, Federation de Genetique, Hopital de la Salpetriere, Paris, France. christel.depienne@upmc.fr: e100038…
Depienne, C, and E LeGuern. 2012. “PCDH19-Related Infantile Epileptic Encephalopathy: An Unusual X-Linked Inheritance Disorder.” Human Mutation 33 (4). INSERM, Centre de Recherche de l’Institut du Cerveau et de la Moelle Epiniere (UMRS_975), Hopital de la Pitie-Salpetriere, Paris, France. christel.depienne@upmc.fr: Wiley Periodicals, Inc: 627–34. doi:10.1002/humu.22029 [doi].
Depienne, C, O Trouillard, D Bouteiller, I Gourfinkel-An, K Poirier, F Rivier, P Berquin, et al. 2011. “Mutations and Deletions in PCDH19 Account for Various Familial or Isolated Epilepsies in Females.” Human Mutation 32 (1). Departement de genetique et cytogenetique, Hopital de la Pitie-Salpetriere, Paris, France. christel.depienne@upmc.fr: Wiley-Liss, Inc: E1959–75. doi:10.1002/humu.21373 [doi].
Depienne, Christel, and Eric LeGuern. 2012. “PCDH19-Related Infantile Epileptic Encephalopathy: An Unusual X-Linked Inheritance Disorder.” Human Mutation 33 (4): 627–34. doi:10.1002/humu.22029.
Dibbens, L M, R Kneen, M A Bayly, S E Heron, T Arsov, J A Damiano, T Desai, et al. 2011. “Recurrence Risk of Epilepsy and Mental Retardation in Females due to Parental Mosaicism of PCDH19 Mutations.” Neurology 76 (17). Epilepsy Research Program, SA Pathology at Women’s and Children's Hospital, 72 King William Rd., North Adelaide, SA 5006, South Australia. leanne.dibbens@health.sa.gov.au: 1514–19.…
Dibbens, L M, P S Tarpey, K Hynes, M A Bayly, I E Scheffer, R Smith, J Bomar, et al. 2008. “X-Linked Protocadherin 19 Mutations Cause Female-Limited Epilepsy and Cognitive Impairment.” Nature Genetics 40 (6). Department of Genetic Medicine, Level 9 Rieger Building, Women’s and Children's Hospital, 72 King William Road, North Adelaide, South Australia 5006, Australia. leanne.dibbens@cywhs.sa.gov.a…
Gagliardi, Monica, Grazia Annesi, Michela Sesta, Patrizia Tarantino, Pasquale Conti, Angelo Labate, Gabriella Di Rosa, Aldo Quattrone, and Antonio Gambardella. 2015. “PCDH19 Mutations in Female Patients from Southern Italy.” Seizure 24 (January). England: 118–20. doi:10.1016/j.seizure.2014.08.010.
Gaily, Eija, Anna-Kaisa Anttonen, Leena Valanne, Elina Liukkonen, Ann-Liz Traskelin, Anne Polvi, Markus Lommi, Mikko Muona, Kai Eriksson, and Anna-Elina Lehesjoki. 2013. “Dravet Syndrome: New Potential Genetic Modifiers, Imaging Abnormalities, and Ictal Findings.” Epilepsia 54 (9). United States: 1577–85. doi:10.1111/epi.12256.
Higurashi, N, X Shi, S Yasumoto, H Oguni, M Sakauchi, K Itomi, A Miyamoto, et al. 2012. “PCDH19 Mutation in Japanese Females with Epilepsy.” Epilepsy Research 99 (1-2). Department of Pediatrics, School of Medicine, Fukuoka University, 7-45-1, Nanakuma, Jonan-ku, Fukuoka 814-0180, Japan.: Elsevier B.V: 28–37. doi:10.1016/j.eplepsyres.2011.10.014 [doi].
Higurashi, Norimichi, Mai Nakamura, Misaki Sugai, Masaharu Ohfu, Masako Sakauchi, Yuji Sugawara, Kazuyuki Nakamura, et al. 2013. “PCDH19-Related Female-Limited Epilepsy: Further Details Regarding Early Clinical Features and Therapeutic Efficacy.” Epilepsy Research 106 (1-2). Netherlands: 191–99. doi:10.1016/j.eplepsyres.2013.04.005.
Higurashi, Norimichi, Yukitoshi Takahashi, Ayako Kashimada, Yuji Sugawara, Hiroshi Sakuma, Yuko Tomonoh, Takahito Inoue, et al. 2015. “Immediate Suppression of Seizure Clusters by Corticosteroids in PCDH19 Female Epilepsy.” Seizure 27 (April). England: 1–5. doi:10.1016/j.seizure.2015.02.006.
Hildebrand, Michael S, Candace T Myers, Gemma L Carvill, Brigid M Regan, John A Damiano, Saul A Mullen, Mark R Newton, et al. 2016. “A Targeted Resequencing Gene Panel for Focal Epilepsy.” Neurology 86 (17). United States: 1605–12. doi:10.1212/WNL.0000000000002608.
Hoshina, Megumi, Norimichi Higurashi, Yusaku Abe, Hiroshi Mishima, Mituaki Hosoya, Tojo Nakayama, and Shinichi Hirose. 2015. “[A patient with an early diagnosis of PCDH19-related epilepsy].” No to hattatsu. Brain and development 47 (4). Japan: 305–9.
Hynes, Kim, Patrick Tarpey, Leanne M Dibbens, Marta A Bayly, Samuel F Berkovic, Raffaella Smith, Zahyia Al Raisi, et al. 2010. “Epilepsy and Mental Retardation Limited to Females with PCDH19 Mutations Can Present de Novo or in Single Generation Families.” Journal of Medical Genetics 47 (3). England: 211–16. doi:10.1136/jmg.2009.068817.
Kwong, A K, C W Fung, S Y Chan, and V C Wong. 2012. “Identification of SCN1A and PCDH19 Mutations in Chinese Children with Dravet Syndrome.” PloS One 7 (7). Department of Paediatrics and Adolescent Medicine, Li Ka Shing Faculty of Medicine, The University of Hong Kong, Hong Kong SAR, China.: e41802. doi:10.1371/journal.pone.0041802 [doi].
Leonardi, E, S Sartori, M Vecchi, E Bettella, R Polli, L D Palma, C Boniver, and A Murgia. 2014. “Identification of Four Novel PCDH19 Mutations and Prediction of Their Functional Impact.” Annals of Human Genetics 78 (6). Molecular Genetics of Neurodevelopment, Department of Women’s and Children's Health, University of Padua, Padua, Italy.; Pediatric Neurology Unit, Department of Women's and Child…
Liu, A J, Y H Zhang, X J Xu, X L Yang, Z X Yang, Y Wu, X Y Liu, Y W Jiang, and X R Wu. 2016. “[Genotype and phenotype of female Dravet syndrome with PCDH19 mutations].” Zhonghua er ke za zhi = Chinese journal of pediatrics 54 (5). China: 327–31.
Marini, C, F Darra, N Specchio, D Mei, A Terracciano, L Parmeggiani, A Ferrari, et al. 2012. “Focal Seizures with Affective Symptoms Are a Major Feature of PCDH19 Gene-Related Epilepsy.” Epilepsia 53 (12). Pediatric Neurology Unit, A. Meyer Children’s Hospital-University of Florence, Florence, Italy.: International League Against Epilepsy: 2111–19. doi:10.1111/j.1528-1167.2012.03649.x [doi].
Marini, C, D Mei, L Parmeggiani, V Norci, E Calado, A Ferrari, A Moreira, et al. 2010. “Protocadherin 19 Mutations in Girls with Infantile-Onset Epilepsy.” Neurology 75 (7). Child Neurology Unit, Children’s Hospital A. Meyer, Viale Pieraccini 24, 50139 Firenze, Italy.: 646–53. doi:10.1212/WNL.0b013e3181ed9e67 [doi].
Samanta, Debopam. 2016. “Epilepsy with PCDH19 Mutation Masquerading as Benign Partial Epilepsy in Infancy.” Neurology India. India. doi:10.4103/0028-3886.177628.
Specchio, N, C Marini, A Terracciano, D Mei, M Trivisano, F Sicca, L Fusco, et al. 2011. “Spectrum of Phenotypes in Female Patients with Epilepsy due to Protocadherin 19 Mutations.” Epilepsia 52 (7). Neurology Unit, Department of Neuroscience, Bambino Gesu’ Children's Hospital-IRCCS, Piazza S. Onofrio 4, Rome, Italy. nicola.specchio@opbg.net: International League Against Epilepsy: 1251–57. doi:10…
Specchio, Nicola, Lucia Fusco, and Federico Vigevano. 2011. “Acute-Onset Epilepsy Triggered by Fever Mimicking FIRES (Febrile Infection-Related Epilepsy Syndrome): The Role of Protocadherin 19 (PCDH19) Gene Mutation.” Epilepsia 52 (11). United States: e172–75. doi:10.1111/j.1528-1167.2011.03193.x.
Terracciano, A, N Specchio, F Darra, A Sferra, B D Bernardina, F Vigevano, and E Bertini. 2012. “Somatic Mosaicism of PCDH19 Mutation in a Family with Low-Penetrance EFMR.” Neurogenetics 13 (4). Unit of Molecular Medicine for Neuromuscular and Neurodegenerative diseases, Department of Neurosciences, Bambino Gesu’ Children's Hospital, IRCCS, Rome, Italy. aaterracciano@yahoo.it: 341–45. doi:10.1007…
Terracciano, Alessandra, Marina Trivisano, Raffaella Cusmai, Luca De Palma, Lucia Fusco, Claudia Compagnucci, Enrico Bertini, Federico Vigevano, and Nicola Specchio. 2016. “PCDH19-Related Epilepsy in Two Mosaic Male Patients.” Epilepsia 57 (3): e51–55. doi:10.1111/epi.13295.
Trump, Natalie, Amy McTague, Helen Brittain, Apostolos Papandreou, Esther Meyer, Adeline Ngoh, Rodger Palmer, et al. 2016. “Improving Diagnosis and Broadening the Phenotypes in Early-Onset Seizure and Severe Developmental Delay Disorders through Gene Panel Analysis.” Journal of Medical Genetics 53 (5). England: 310–17. doi:10.1136/jmedgenet-2015-103263.
van Harssel, J J, S Weckhuysen, M J van Kempen, K Hardies, N E Verbeek, C G de Kovel, W B Gunning, et al. 2013. “Clinical and Genetic Aspects of PCDH19-Related Epilepsy Syndromes and the Possible Role of PCDH19 Mutations in Males with Autism Spectrum Disorders.” Neurogenetics 14 (1). Department of Medical Genetics, University Medical Center Utrecht, P.O. Box 85090, 3508 AB Utrecht, The Netherland…
Xue, Jiao, Hui Li, Yuehua Zhang, and Zhixian Yang. 2016. “Clinical and Genetic Analysis of Two Chinese Infants with Mabry Syndrome.” Brain & Development, May. doi:10.1016/j.braindev.2016.04.008.
