# Supplementary material for: Structural determinants of adhesion by Protocadherin-19 and implications for its role in epilepsy
Source: eLife. 2016 Oct 26;5:e18529. doi: 10.7554/eLife.18529 (PMC5115871; doi:10.7554/eLife.18529)
Supplement: Figure 3—source data 1. — DOI: http://dx.doi.org/10.7554/eLife.18529.014 [file elife-18529-fig3-data1.xlsx]

## Sheet: summary
	Figure 3–Source data 1. Quantification of aggregation assays
	In image J, threshold of 125 and particle size of greater than 17 were used for all aggregation assay images.
	0								60								R1								R2
	Mean from each N (EDTA)	Mean of means (EDTA)	SD (EDTA)	SEM (EDTA)	Mean from each N (Calcium)	Mean of means (Calcium)	SD (Calcium)	SEM (SD/√n) (Calcium)	Mean from each N (EDTA)	Mean of means (EDTA)	SD (EDTA)	SEM (EDTA)	Mean from each N (Calcium)	Mean of means (Calcium)	SD (Calcium)	SEM (SD/√n) (Calcium)	Mean from each N (EDTA)	Mean of means (EDTA)	SD (EDTA)	SEM (EDTA)	Mean from each N (Calcium)	Mean of means (Calcium)	SD (Calcium)	SEM (SD/√n) (Calcium)	Mean from each N (EDTA)	Mean of means (EDTA)	SD (EDTA)	SEM (EDTA)	Mean from each N (Calcium)	Mean of means (Calcium)	SD (Calcium)	SEM (SD/√n) (Calcium)
NcadECFc	96.1807	75.2231	19.0123	10.9767	165.593	109.824	51.6976	29.8476	89.5244	69.2371	18.9501	10.9408	2831.4	1562.69	1333.37	769.824	97.5643	76.0924	22.0462	12.7284	11737.2	8420.22	6836.89	3947.28	119.333	111.14	42.8443	24.7362	30248.9	17364.1	14517.3	8381.57
	59.0829				63.501				51.9925				172.907				53.5136				557.593				64.7909				1635.19
	70.4058				100.378				66.1943				1683.76				77.1994				12965.8				149.296				20208.3
Pcdh19EC1-6Fc	31.1234	31.0964	0.606434	0.350125	38.726	34.2703	4.37926	2.52836	32.4367	32.2753	1.10202	0.63625	47.7432	54.558	22.2451	12.8432	32.3781	32.0477	1.11595	0.644291	58.9071	127.438	135.472	78.2148	32.5821	32.5763	1.23832	0.714945	86.1764	204.691	226.458	130.746
	30.477				34.1132				33.2877				79.4133				32.9612				283.484				33.8117				465.812
	31.6889				29.9717				31.1015				36.5174				30.8039				39.9245				31.335				62.0836
Pcdh19EC1-5Fc	27.6052	27.2341	0.827265	0.477621	34.4204	30.8776	3.17972	1.83581	30.9119	29.7935	1.43532	0.828681	38.3114	35.0652	3.18595	1.83941	32.3392	30.0818	2.0105	1.16076	51.0744	40.2352	9.59375	5.53896	31.4661	30.0883	1.64965	0.952423	81.1549	58.0789	20.3015	11.7211
	27.811				29.9409				30.2935				34.941				29.4223				36.7966				30.5385				50.1147
	26.2863				28.2714				28.175				31.9431				28.4838				32.8346				28.2603				42.9671
Pcdh19EC1-4Fc	29.9062	27.5403	2.21255	1.27741	29.3384	28.0165	1.16353	0.671763	29.8191	28.8529	0.95986	0.554176	43.4593	38.7697	4.21136	2.43143	31.433	29.7039	1.49745	0.864553	66.3829	48.7625	15.2764	8.81983	31.8036	29.5584	1.95513	1.12879	152.053	80.0097	62.4096	36.0322
	27.1923				27.1476				27.8995				35.3107				28.8462				39.2398				28.6406				42.4886
	25.5223				27.5636				28.84				37.539				28.8326				40.6648				28.2311				45.4872
Pcdh19EC1-3Fc	25.7231	26.615	2.05609	1.18709	25.8735	25.9421	0.565775	0.32665	27.8579	29.4359	1.69518	0.978712	29.5714	29.4692	0.253464	0.146337	28.317	29.309	1.32774	0.76657	30.2027	29.1171	0.980153	0.565891	27.9113	29.403	1.77388	1.02415	29.4584	28.7455	0.981875	0.566886
	28.9665				26.5391				31.2279				29.1806				30.8173				28.2972				31.3645				29.1525
	25.1555				25.4138				29.2218				29.6557				28.7926				28.8514				28.9332				27.6256
Pcdh19EC1-2Fc	26.5755	26.4954	1.94038	1.12028	25.3376	25.3781	2.2808	1.31682	28.8263	28.2453	0.776079	0.448069	28.595	28.7744	1.36805	0.789843	28.4932	28.4102	0.652418	0.376674	30.079	28.8506	1.29434	0.74729	29.8973	28.7949	1.08078	0.623987	31.1721	29.2145	2.10425	1.21489
	28.3945				27.6789				28.5457				30.2232				29.0172				28.9736				28.7502				29.4824
	24.5162				23.1178				27.364				27.5048				27.7203				27.4991				27.7371				26.9892
Pcdh19EC2-6Fc	25.3738	25.5403	1.99318	1.15076	24.824	24.8195	1.58744	0.916507	27.3392	27.2692	0.655974	0.378727	25.9677	27.6643	1.5581	0.899568	28.3113	27.6848	0.563565	0.325374	28.1813	28.669	1.53977	0.888984	29.1452	29.3458	0.474556	0.273985	28.5288	29.838	1.65329	0.954528
	27.6116				26.4047				26.581				27.9941				27.2192				27.4322				29.0045				29.2893
	23.6357				23.2298				27.8874				29.0311				27.524				30.3936				29.8877				31.6958
Pcdh19EC T146R Fc	34	33.3333	0.57735	0.333333	40	37	4.3589	2.51661	35	34.3333	0.57735	0.333333	37	36.3333	1.1547	0.666667	35	34.3333	0.57735	0.333333	40	36.3333	3.21455	1.85592	35	34.6667	0.57735	0.333333	45	39	5.56776	3.21455
	33				39				34				37				34				34				34				38
	33				32				34				35				34				35				35				34
Pcdh19EC E313K Fc	29	28.6667	0.57735	0.333333	29	28.6667	0.57735	0.333333	32	31.6667	0.57735	0.333333	33	32.6667	0.57735	0.333333	31	31.3333	0.57735	0.333333	34	33.3333	0.57735	0.333333	31	31.6667	0.57735	0.333333	35	34	1	0.57735
	28				28				32				32				32				33				32				33
	29				29				31				33				31				33				32				34
Pcdh19EC R364E Fc	36.8561	34.1491	2.91144	1.68092	52.7239	44.0248	7.61963	4.3992	46.7838	46.7962	15.4717	8.93256	80.063	68.3773	10.3726	5.98861	47.7401	48.118	16.7291	9.65856	129.256	108.388	30.908	17.8447	47.7943	47.5676	16.5005	9.5266	195.35	238.356	177.697	102.593
	34.5221				40.8165				62.274				64.8091				65.0328				72.8804				63.9536				86.1093
	31.0691				38.534				31.3307				60.2598				31.581				123.029				30.9548				433.609
Pcdh19ECFc NcadEC W2A/R14E His	37.5174	36.6887	1.27352	0.735267	48.5355	48.6859	0.860988	0.497092	46.1162	51.0612	4.41103	2.54671	174.597	247.956	168.797	97.4552	46.7322	52.9128	5.51744	3.18549	2220.43	1356.35	748.803	432.321	45.3356	51.4585	5.35555	3.09203	3453.67	4544.04	2950.57	1703.51
	37.3264				49.6121				54.5909				128.25				57.342				897.196				55.2713				7884.61
	35.2223				47.91				52.4765				441.021				54.6641				951.428				53.7687				2293.83
Pcdh19EC T146R Fc NcadEC W2A/R14E His	44.0876	45.4745	2.72171	1.57138	57.6875	51.6451	5.42194	3.13036	44.461	47.2967	2.64365	1.52631	70.0175	59.4976	9.33471	5.3894	44.2592	46.8458	2.32182	1.3405	115.293	78.0829	32.37	18.6888	44.7816	47.8791	3.81023	2.19984	196.845	104.872	79.6778	46.002
	48.6103				50.0434				47.7356				52.204				47.5283				56.4185				46.7218				56.8102
	43.7255				47.2045				49.6934				56.2713				48.7498				62.5369				52.1337				60.9617
Pcdh19EC E313K Fc NcadEC W2A/R14E His	31.1626	32.1687	0.997847	0.576107	33.625	34.3813	1.45641	0.840857	35.2271	42.946	6.77575	3.91198	38.6347	44.4144	5.78168	3.33805	36.0413	43.4168	6.47113	3.73611	38.6831	45.2953	6.13071	3.53957	36.3364	43.4795	6.20534	3.58265	39.3517	45.1101	5.7352	3.31122
	32.1855				36.0603				47.9121				50.1981				46.0667				50.791				46.5629				50.8218
	33.1581				33.4586				45.6988				44.4105				48.1424				46.4118				47.5392				45.1567
NcadEC W2A/R14E His	33.8541	33.3441	0.469457	0.271041	31.2275	31.01	1.78938	1.0331	36.7032	45.7263	9.93744	5.73739	37.3768	44.8305	7.42643	4.28765	37.184	46.8446	11.3019	6.52516	37.807	45.4836	8.37615	4.83597	38.6885	49.892	12.5886	7.26805	36.4813	45.8691	9.37606	5.41327
	32.9299				29.1218				56.3771				52.2293				59.2734				54.4172				63.5147				55.2333
	33.2485				32.6807				44.0986				44.8853				44.0764				44.2265				47.4729				45.8929
