# Supplementary material for: Structural determinants of adhesion by Protocadherin-19 and implications for its role in epilepsy
Source: eLife. 2016 Oct 26;5:e18529. doi: 10.7554/eLife.18529 (PMC5115871; doi:10.7554/eLife.18529)
Supplement: Figure 5—source data 1. — DOI: http://dx.doi.org/10.7554/eLife.18529.020 [file elife-18529-fig5-data1.txt]

>Platypus gi|620979976|ref|XP_007669727.1| PREDICTED: protocadherin-19 isoform X1 [Ornithorhynchus anatinus]
LVNLKYSVDEEQRAGTVIGDVGRDARAAGFALDPRQPPPGFRVVSNSAPHLVDLDAGSGLLVTKQKIDRELLCGPSPQCP
ISLEVMSGSLEICAVQVEVRDLNDHAPSFPADPMELEISETASPGTRLPLDSAHDPDAGPLGVQAYELSPRDLFGLEVKT
RGDGTRFAELVVERPLDRETQARYTYRLTARDGGDPPRQGSAALTIRVTDSNDNHPVFAQPAYAVSLPEDAPPRTPVIQL
NASDPDEGTNGEVVYSFGGYAGERARGLFHLDARSGLVTVGGPLDYEEARSYELDVQAKDRGPNAVPAHCKVTVHLLDVN
DNAPVINLLSVHGEQVEVSEAAPPGYVIALVRASDRDAGANGRVRCRLLGSVPFRLQDYESFSTVLVDGRLDREQRDRYN
LTLQARDGGAPALQSAKSFTVRVTDENDN
>AustralianGhostShark gi|632935426|ref|XP_007890046.1| PREDICTED: protocadherin-19 [Callorhinchus milii]
VINLKYSIVEEERAGTLIGNIAKDAGFATSEQKVPIFRVLSNSAPHLIDINPSTGLLVTKQKIDRDLLCRQGSKCL
ISLEVMVNSMEICVVKVEILDVNDNAPSFPTEQIDLEISETASPGTRVPLESAYDPDAGQFGVQSYQITPNDLFGLEIKT
RGDGSRFAELVVEKELDRETQSHYSYMITALDGGDPPNFGTTELNIKVIDSNDNYPVFDEPSYAVNVLENAPTNSLVIDL
NASDPDEGTNGEIVYSFNSYVSDKTRELFKLDPRSGAITVRGHIDYEEGSIYEIDVQAKDLGPNSIPAHCKVTVNVVDVN
DNVPVITLFSVNSETVEVSEAAPPGYVIGLVRVSDRDSGANGRVQCKLLGNVPFKLQEYESFYTILVDGRLDREQRDQYN
LTILAKDGGSPSLQSTKSFTVKITDENDN
>FishHerring gi|831276392|ref|XP_012696135.1| PREDICTED: protocadherin-19 [Clupea harengus]
LFTRTYYVKEEQPAYTKIANITQEFIDTKLAGANQSVSFRIISSSEPRWVEIDNMGVLKTKQKIDRDVVCRHNPKCV
VTLELMSNTMVICVIKIEMEDLNDNAPRFPTDHIDIEISENADPGTRFPLEGASDPDSGSYGVQTYTITPNELFGLEIKT
RGDGSKFAELVVEKPLDREVQSRYDYTITAEDGGDPPKSGRVKLNIKVIDSNDNNPVFDQPVYSVKVMENSPINTLVIDL
NATDPDEGTNGEVRYSFNSYVSDKTREAFKIDTKTGVITVNGPLDYETTTVYEIDVQAKDLGPNSIPAHCKVNVEVLDAN
DNVPVINLLPVSSEIEEVSENAGPEYVIALVRVLDKDSGLNGKVKCKLLGSVPFRLQEYETFSTILVAGKLDREERDRYN
LTIQAEDSGNPSLKTTKSFAVKIKDENDN
>FishGar gi|573890437|ref|XP_006632980.1| PREDICTED: protocadherin-19-like [Lepisosteus oculatus]
VINLKYSVDEEERAGTVIANVAKDAKDAGFVIDPRQPSLRVISNSAPHLVDINPAGLLVTKQKIDRDIFCRQSPKCF
ISLEVMSNSMEICVIKVEIKDSNDNAPSFPTDHIDLEISETAAPGTRIPLEGANDPDSGIFGVQTYEITPNDLFGLEIKT
RGDGSRFAELVVEKSLDRETQSHYSYMITALDGGEPPNFGSVELNIKVIDSNDNNPVFDEPVYTVNVMENSPINTVVIDL
NATDPDEGTNGEVVYSFNSYVSEKTREVFKIDSRTGVITVSGVLDFETMNIYEIDVQAKDLGPNSIPAHCKVTVNVMDMN
DNVPVINLLSVNSELVEVSENAPLGYVIALVRVSDRDSGANGRVQCRLQGSVPFRLQEYESFSTILVDGRLDREQRDTYN
LTIQAEDSGIPSLKTTKSFTVKITDENDN
>BlindCaveFish gi|992208178|ref|XP_015461177.1| PREDICTED: protocadherin-19 isoform X1 [Astyanax mexicanus]
VFNLKYSVEEELRAGTKIANVTADAKVAGFALGNRQPYLRVISNSEPRWVNLSPAGLLITKQKIDRDAVCRQTPKCV
VSLEVMSNSMEICVIKIEIIDVNDNAPRFPAPRIDLEISENAAPGTRYPLESASDPDAGSNGVQTYTITPNDIFGLEIKT
RGDGSKIAELVVEKMLDRESQSHYTFEITAEDGGDPPKTGTVQLNVKVLDSNDNNPVFDEPVYTVNVMENAPMNTLVIDL
NATDPDEGTNGEVVYSFINFVSNLTKQMFKIDPKTGVITVNGVLDHEELRVHEIDVQAKDLGPNSIPAHCKVIVNVVDVN
DNAPEIKLLSENSEMVEVSENAPLGYVIALVRVSDSDSGANGKVQCRLQGNVPFRLNEFESFSTLLVDGRLDREQRDTYN
LTIVAEDSGYPPLRSSKSFAVKVTDENDN
>Zebrafish gi|229472136|gb|ACQ72596.1| protocadherin-19 isoform 1 [Danio rerio]
VFNLKYTVEEELRAGTKIANVTADAKVAGFALGNRQPYLRVISNSEPRWVNLSPAGLLITKQKIDRDAVCRQTPKCF
ISLEVMSNSMEICVIKIEIIDVNDNAPRFPTNHIDIEISENAAPGTRFPLEGASDPDSGSNGIQTYTITPNDIFGLEIKT
RGDGSKIAELVVEKTLDRETQSRYTFELTAEDGGDPPKSGTVQLNIKVIDSNDNNPVFDEPVYTVNVLENSPINTLVIDL
NATDPDEGTNGEVVYSFINFVSNLTKQMFKIDPKTGVITVNGVLDHEELHIHEIDVQAKDLGPNSIPAHCKVIVNVIDIN
DNAPEIKLLSENSEMVEVSENAPLGYVIALVRVSDNDSGANGKVQCRLQGNVPFRLNEFESFSTLLVDGRLDREQRDMYN
LTILAEDSGYPPLRSSKSFAVKVTDENDN
>FishGoldenLine gi|1020571998|ref|XP_016113863.1| PREDICTED: protocadherin-19 isoform X1 [Sinocyclocheilus grahami]
VFNLKYTVEEELRAGTKIANVTADAKVAGFALGNRQPYLRVISNSEPRWVNLSPAGLLITKQKIDRDAVCRQTPKCF
ISLEVMSNSMEICVIKIEIIDVNDNAPRFPTNHIDIEISENAAPGTRFPLEGASDPDSGSNGIQTYTITPNDIFGLEIKT
RGDGSKIAELVVEKTLDRETQSRYTFEFTAEDGGDPPKSGTVQLNIKVIDSNDNNPVFDEPVYTVNLLENSPINTLVVDL
NATDPDEGTNGEVIYSFINLVSNLTKQMFKIGLKTGVITVNGVLDHEELSVHEIDVQAKDLGPNSIPAHCKVIVNVIDIN
DNAPEIKLLSENSEMVEVSENAPLGYVIALVRVSDSDSGANGKVQCRLQGNVPFRLNEFESFSTLLVDGRLDREQRDMYN
LTILAEDSGYPPLRSSKSFAVKVTDENDN
>PikeFish gi|742234008|ref|XP_010901972.1| PREDICTED: protocadherin-19 isoform X3 [Esox lucius]
VINLKYSINEEQKAGYIIGNVTKDAQTQGFAIAPRAPYLRVISNSEPRWVELSPAGLLLTHQKIDRDVACRQTAKCT
VSLEVMSNSMEICVIKVEIVDLNDNAPRFPTNHIDIEISENASPGTRFPLEGASDPDSGIFGVQSYSITPNELFGLEIKT
RGDGSKIAELVVQKSLDRETQSHYSYEISAEDGGDPPKIGAVQLNIKVIDSNDNNPVFDQPVYTVNVMENSPINTLVIDL
NATDPDEGTNGEVVYSFNSYVTEKTRDVFKIDPRTGIITVNGPLDYETKHIYEIDVQAKDLGPNSIPAHCKVTVNVMDAN
DNPPVISLLSVNTELIEVSENAPRGYVIALVRVSDKDAGANGKVQCRLQGNVPFRLQEYESFSTILVDGRLDREQRDTYN
LTIHAEDSGTPPLRATKSFVVKVTDENDN
>FishNileTilapia gi|908431029|ref|XP_013126773.1| PREDICTED: protocadherin-19 isoform X1 [Oreochromis niloticus]
VINLKYGINEEMRAGSVIGNVTNDALKQGFQIAPQPPYLRVISNSHPGYVELSPAGILTAQQKIDRDVFCRQNPKCI
ISLEVMSNSMEICVIKVEIEDLNDNAPRFPTSHIDIEISENASPGTRFPLEGASDPDSGIFGVQSYSITPNELFGLEIKT
RGDGSKIAELVVQKSLDRETQSHYTYEISAEDGGDPPKIGAVQLNIKVIDSNDNNPVFDEPVYTVNVMENSPRNSLVIDL
NATDPDEGTNGEVLYSFNSYVTEKTRDAFKIDPRTGVITVIGDLDYETTQIYEIDVQAKDLGPNSIPAHCKVTVNVMDTN
DNPPVISLLSLNTEMVEVSENAQRGYVIALVRVSDKDSGANGKVQCRLQGNVPFRLQEYESFSTILVDGRLDREQKDTYN
LTIQAEDSGIPPLRATKSLVVKVTDENDN
>FishZebraMbuna gi|498963573|ref|XP_004545840.1| PREDICTED: protocadherin-19 isoform X1 [Maylandia zebra]
VINLKYGINEEMRAGSVIGNVTNDALKQGFQIAPQPPYLRVISNSHPGYVELSPAGILTAQQKIDRDVFCRQNPKCI
ISLEVMSNSMEICVIKVEIEDLNDNAPRFPTSHIDIEISENASPGTRFPLEGASDPDSGIFGVQSYSITPNELFGLEIKT
RGDGSKIAELVVQKSLDRETQSHYTYEISAEDGGDPPKIGAVQLNIKVIDSNDNNPVFDEPVYTVNVMENSPRNSLVIDL
NATDPDEGTNGEVLYSFNSYVTEKTRDAFKIDPRTGVITVIGDLDYETTQIYEIDVQAKDLGPNSIPAHCKVTVNVMDTN
DNPPVISLLSLNTEMVEVSENAQRGYVIALVRVSDKDSGANGKVQCRLQGNVPFRLQEYESFSTILVDGRLDREQKDTYN
LTIQAEDSGIPPLRATKSLVVKVTDENDN
>FishMouthbrooder gi|930724046|ref|XP_014189344.1| PREDICTED: protocadherin-19 isoform X1 [Haplochromis burtoni]
VINLKYGINEEMRAGSVIGNVTNDALKQGFQIAPQPPYLRVISNSHPGYVELSPAGILTAQQKIDRDVFCRQNPKCI
ISLEVMSNSMEICVIKVEIEDLNDNAPRFPTSHIDIEISENASPGTRFPLEGASDPDSGIFGVQSYSITPNELFGLEIKT
RGDGSKIAELVVQKSLDRETQSHYTYEISAEDGGDPPKIGAVQLNIKVIDSNDNNPVFDEPVYTVNVMENSPRNSLVIDL
NATDPDEGTNGEVLYSFNSYVTEKTRDAFKIDPRTGVITVIGDLDYETTQIYEIDVQAKDLGPNSIPAHCKVTVNVMDTN
DNPPVISLLSLNTEMVEVSENAQRGYVIALVRVSDKDSGANGKVQCRLQGNVPFRLQEYESFSTILVDGRLDREQKDTYN
LTIQAEDSGIPPLRATKSLVVKVTDENDN
>FishCichlid gi|923777253|ref|XP_013763739.1| PREDICTED: protocadherin-19 isoform X1 [Pundamilia nyererei]
VINLKYGINEEMRAGSVIGNVTNDALKQGFQISPQPPYLRVISNSHPGYVELSPAGILTAQQKIDRDVFCRQNPKCI
ISLEVMSNSMEICVIKVEIEDLNDNAPRFPTSHIDIEISENASPGTRFPLEGASDPDSGIFGVQSYSITPNELFGLEIKT
RGDGSKIAELVVQKSLDRETQSHYTYEISAEDGGDPPKIGAVQLNIKVIDSNDNNPVFDEPVYTVNVMENSPRNSLVIDL
NATDPDEGTNGEVLYSFNSYVTEKTRDAFKIDPRTGVITVIGDLDYETTQIYEIDVQAKDLGPNSIPAHCKVTVNVMDTN
DNPPVISLLSLNTEMVEVSENAQRGYVIALVRVSDKDSGANGKVQCRLQGNVPFRLQEYESFSTILVDGRLDREQKDTYN
LTIQAEDSGIPPLRATKSLVVKVTDENDN
>FishCod gi|736301320|ref|XP_010793227.1| PREDICTED: protocadherin-19 isoform X1 [Notothenia coriiceps]
VINLKYGINEEMKPGSVIGNVTKDALKQGFQIALQPPYLRVISNSEPRWVELSPAGILTTQMKIDRDVVCRQNPKCI
ISLEVMSNSMEICVIKVEIEDLNDNAPRFPTSHIDIEISENASPGTRFPLEGASDPDSGIFGVQSYSITPNELFGLEIKT
RGDGSKIAELVVQKSLDRETQSHYSYEISAEDGGDPPKIGAVQLNIKVIDSNDNNPVFDESVYTVNVMENSPINTLVIDL
NATDPDEGPNGEVVYTFNSYVTEKTRDAFKIDSRTGIITVNGILDYETSQIFEIDIQAKDLGPNSIPAHCKVTVNVMDTN
DNPPIISLLSLNTEMVEVSENAQRGYVIALVRVSDKDSGANGKVQCRLQGNVPFRLQEYESFSTILVDGRLDREQKDTYN
LTIQAEDSGSPPLRATKSLVVKVSDENDN
>Pufferfish gi|768937996|ref|XP_011609177.1| PREDICTED: protocadherin-19 isoform X1 [Takifugu rubripes]
VINLKYGINEEMKPGSVIGNVTKDALKQGFQIALQPPYLRVISNSEPRWVELSPAGILTTQMKIDRDVVCRQNPKCV
ISLEVMSNSMEICVIKVEIEDLNDNAPRFPTSHIDIEISENASPGTRFPLEGASDPDSGIFGVQSYSITPNELFGLEIKT
RGDGSKIAELVVQKSLDRETQSHYSYEISAEDGGDPPKIGAVQLNIKVIDSNDNNPVFDEAVYTVNVMENSPANTIVIDL
NATDPDEGTNGEVVYSFHNYVTEKTRDAFKIDPRTGIITVNGVLDYETAQIYEIDVQAKDLGPNSIPAHCKVTVNVMDTN
DNPPVISLLSLNTEMVEVSENAQRGYVIALVRVSDKDSGANGKVQCRLQGNVPFRLQEYESFSTILVDGRLDREQKDTYN
LTIQAEDSGIPPLRATKSLVVKVTDENDN
>FishMinnow gi|974053082|ref|XP_015244031.1| PREDICTED: protocadherin-19 isoform X1 [Cyprinodon variegatus]
VINLKYGINEEMKPGSVIGNVTRDALKQGFQIAPQPPYLRVISNSEPRWVELSPAGILTTQMKIDRDVVCRQNPKCI
ISLEVMSNSMEICVIKVEIQDLNDNAPRFPTSHIDIEISENASPGTRFPLEGASDPDSGIFGVQSYSITPNELFGLEIKT
RGDGSKIAELVVQKSLDRETQSHYSYEISAEDGGDPPKIGAVQLNIKVIDSNDNNPVFDEPVYTVNVMENSPVNTLVIDL
NATDPDEGTNGEVVYSFNSYVTEKTREAFKIDPRTGIITVNGVLDYETTQIYEIDVQAKDLGPNSIPAHCKVTVNVMDTN
DNPPVISLLSLNTEMVEVSENAQRGYVIALVRVSDKDSGANGKVKCTLQGNVPFKLQEYESFSTILVDGRLDREQKDTFN
LTIQAEDSGIPQLRATKSLVVKVTDENDN
>FishFundulus gi|831520348|ref|XP_012717246.1| PREDICTED: protocadherin-19 isoform X3 [Fundulus heteroclitus]
VINLKYGINEEMKPGSVIGNVTRDALKQGFQIAPQPPYLRVISNSEPRWVELSPAGILTTQMKIDRDVVCRQNPKCI
ISLEVMSNSMEICVIKVEIEDLNDNAPRFPTSHIDLEISENASPGTRFPLEGASDPDSGIFGVQSYSITPNELFGLEIKT
RGDGSKIAELVVQKSLDRETQSHYTYEISAEDGGEPPKIGAVQLNIKVIDSNDNNPVFDEPVYTVNVMENSPVNTLVIDL
NATDPDEGTNGEVVYSFNSYVTEKTREAFKIDPRTGIITVNGVLDYEATQIYEIDVQAKDLGPNSIPAHCKVTVNVMDTN
DNPPVISLLSLNTEMVEVSENAQRGYVIALVRVSDKDSGANGKVKCTLQGNVPFRLQEYESFSTILVDGRLDREQKDTFN
LTIQAEDSGIPQLRATKSLVVKVTDENDN
>FishSailfin gi|961839858|ref|XP_014887029.1| PREDICTED: protocadherin-19 isoform X1 [Poecilia latipinna]
VINLKYGINEEMKPGSVIGNVTRDALKQGFQIAPQPPYLRVISNSEPRWVELSPAGILTTQMKIDRDVVCRQNPKCI
ISLEVMSNSMEICVIKVEIEDLNDNAPRFPTSHIDIEISENASPGTRFPLEGASDPDSGIFGVQSYSITPNELFGLEIKT
RGDGSKIAELVVQKSLDRETQSHYTYEISAEDGGDPPKIGAVQLNIKVIDSNDNNPVFDEPVYTVNVMENSPVNTLVIDL
NATDPDEGTNGEVVYSFNSYVTEKTREAFKIDPRTGIITVNSVLDYETTKIYEIDVQAKDLGPNSIPAHCKVTVNVMDTN
DNPPVISLLSLNTEMVEVSENAQRGYVIALVRVSDKDSGANGKVKCTLQGNVPFRLQEYESFSTILVDGKLDREQKDTFN
LTIQAEDSGIPQLRATKSLVVKVTDENDN
>FishRice gi|765132009|ref|XP_011478203.1| PREDICTED: protocadherin-19 isoform X1 [Oryzias latipes]
VINLKYGINEEMKPGSVIGNVTKDALKQGFQIAPQPPYLRVISNSEPRWVELSPAGILTTQMKIDRDVVCRQNPKCI
ISLEVMSNSMEICVIKVEIEDLNDNAPKFPTSHIDIEISENASPGTRFPLEGASDPDSGIFGVQSYSITPNELFGLEIKT
RGDGSKIAELVVQKSLDRETQSHYTYEISAEDGGDPPKIGAVQLNIKVIDSNDNNPVFDESVYTVNVMENSPINTLVIDL
NATDPDEGTNGEVVYSFNSYVTEKTREAFKIDPRTGIITVNGVLDYETSQIYEIDVQAKDLGPNSIPAHCKVTVNVMDTN
DNPPVISLLSLNTEMVEVSENAQRGYVIALVRVSDKDSGANGKVQCRLQGNVPFRLQEYESFSTILVDGKLDREQKDTFN
LTIQAEDSGTPPLRATKSLVVKVTDENDN
>FishTurquoiseKillifish gi|1007705818|ref|XP_015803078.1| PREDICTED: protocadherin-19 isoform X1 [Nothobranchius furzeri]
VINLKYGINEEMKPGSVIGNVTKDALKQGFQIAPQPPYLRVISNSEPRWVELSPAGILTTQMKIDRDVVCRQNPKCI
ISLEVMSNSMEICVIKVEIEDLNDNAPRFPTSHIDLEISENASPGTRFPLEGASDPDSGMFGVQSYSITPNELFGLEIKT
RGDGSKIAELVVQKSLDRETQSHYTYEISAEDGGDPPKIGAVQLNIKVIDSNDNNPVFDEPVYTVNVMENSPINTLVIDL
NATDPDEGTNGEVVYSFNSYVTEKTREAFKIDPRTGIITVNGVLDYETTQIYEIDVQAKDLGPNSIPAHCKVTVNVMDTN
DNPPVISLLSLNTEMVEVSENAQRGYVIALVRVSDKDSGANGKVQCRLQGNVPFRLQEYESFSTILVDGRLDREQKDTYN
LTIQAEDSGTPPLRVTKSLVVKVTDENDN
>FishKillefish gi|928075037|ref|XP_013887442.1| PREDICTED: protocadherin-19 isoform X1 [Austrofundulus limnaeus]
VINLKYGINEEMKPGSVIGNVTKDALKQGFQIAPSPPYLRVISNSEPRWVELSPAGILTTQMKIDRDVVCRQTPKCI
ISLEVMSNSMEICVIKVEIEDLNDNAPRFPTSHIDLEISENASPGTRFPLEGASDPDSGIFGVQSYSITPNELFGLEIKT
RGDGSKIAELVVQKSLDRETQSHYTYEISAEDGGDPPKIGAVQLNIKVIDSNDNNPVFDEPVYTVNVMENSPINTLVIDL
NATDPDEGTNGEIVYSFNSYVTEKTREAFKIDPRTGIITVNGILDYEATQIYEIDVQAKDLGPNSIPAHCKVTVNVMDTN
DNPPVISLLSLNTEMVEVSENAQRGYVIALVRVSDKDSGANGKVQCRLQGNVPFRLQEYESFSTILVDGRLDREQKDTYN
LTIQAEDSGSPPLRATKSLVVKVTDENDN
>NakedMoleRat gi|351711409|gb|EHB14328.1| Protocadherin-19 [Heterocephalus glaber]
LINLKYSVEEEQRAGTVIANVAKDAREAGFALDSRQASAFRVVSNSAPHLVDINPSSGLLVTKQKIDRDLLCRQSPKCI
ISLEVMSSSMEICVIKVEIKDLNDNAPSFPAAQIELEISEAASPGTRIPLDGAYDPDSGSFGVQTYELTPNELFGLEIKT
RGDGSRFAELVVEKSLDRETQSHYSFRIIALDGGDPPRLGTVGLSIKVTDSNDNNPVFSESTYSVSVPENSPPNTPVIRL
NASDPDEGTNGQVIYSFYGYVNDRTRELFHIDPHSGLVTVTGALDYEEGHEYELDVQAKDLGPNSIPAHCKVTVSVLDTN
DNPPVINLLSVNSELVEVSESSPPGYVIALVRVSDRDSGLNGRVQCRLLGNVPFRLQEYESFSTILVDGRLDREQHDQYN
LTIQARDGGVPMLQSAKSFTVLITDENDN
>Pika gi|504157446|ref|XP_004590273.1| PREDICTED: protocadherin-19 [Ochotona princeps]
LINLKYSVEEEQRAGTVIANVAKDAREAGFALDPRQASAFRVVSNSAPHLVDINPSSGLLITKQKIDRDLLCRQSPKCI
ISLEVMSSSMEICVIKVEIKDLNDNAPSFPAAQIELEISEAASPGTRIPLDSAYDPDSGSFGVQTYELTPNELFGLEIKT
RGDGSRFAELVVEKSLDRETQSHYSFRITALDGGDPPHLGTVGLSIKVTDSNDNNPVFGESTYAVSVPENSPPNTPVIRL
NASDPDEGTNGQVVYSFYGYVNDRTRELFQIDPHSGLVTVTGALDYEEGHVYELDVQAKDLGPNSIPAHCKVTVSVLDTN
DNPPVINLLSVNSELVEVSESAPPGYVIALVRVSDRDSGLNGRVQCRLLGNVPFRLQEYESFSTILVDGRLDREQHDQYN
LTIQARDGGVPMLQSAKSFTVRITDENDN
>SquirrelMonkey gi|725597696|ref|XP_010349138.1| PREDICTED: protocadherin-19 isoform X3 [Saimiri boliviensis boliviensis]
LINLKYSVEEEQRAGTVIANVAKDARDAGFALDPRQASAFRVVSNSAPHLVDINPSSGLLVTKQKIDRDLLCRQSPKCI
ISLEVMSSSMEICVIKVEIKDLNDNAPSFPAAQIELEISEAASPGTRIPLDSAYDPDSGSFGVQTYELTPNEMFGLEIKT
RGDGSRFAELVVEKSLDRETQSHYSFRITALDGGDPPRLGTVGLNIKVTDSNDNNPVFGESTYTVSVPENSPPNTPVIRL
NASDPDEGTNGQVVYSFYGYVNDRTRELFQIDPHSGLVTVTGALDYEEGHVYELDVQAKDLGPNSIPAHCKVTVSVLDTN
DNPPVINLLSVNSELVEVSESAPPGYVIALVRVSDRDSGLNGRVQCRLLGNVPFRLQEYESFSTILVDGRLDREQHDQYN
LTIQARDGGVPMLQSAKSFTVLITDENDN
>Marmoset gi|296235955|ref|XP_002763118.1| PREDICTED: protocadherin-19 isoform X3 [Callithrix jacchus]
LINLKYSVEEEQRAGTVIANVAKDARDAGFALDPRQASAFRVVSNSAPHLVDINPSSGLLVTKQKIDRDLLCRQSPKCI
ISLEVMSSSMEICVIKVEIKDLNDNAPSFPAAQIELEISEAASPGTRIPLDSAYDPDSGSFGVQTYELTPNEMFGLEIKT
RGDGSRFAELVVEKSLDRETQSHYSFRITALDGGDPPRLGTVGLNIKVTDSNDNNPVFGESTYTVSVPENSPPNTPVIRL
NASDPDEGTNGQVVYSFYGYVNDRTRELFQIDPHSGLVTVTGALDYEEGHVYELDVQAKDLGPNSIPAHCKVTVSVLDTN
DNPPVINLLSVNSELVEVSESAPPGYVIALVRVSDRDSGLNGRVQCRLLGNVPFRLQEYESFSTILVDGRLDREQHDQYN
LTIQARDGGVPMLQSAKSFTVLITDENDN
>MonkeyNancy gi|817298036|ref|XP_012319466.1| PREDICTED: protocadherin-19 isoform X1 [Aotus nancymaae]
LINLKYSVEEEQRAGTVIANVAKDARDAGFALDPRQASAFRVVSNSAPHLVDINPSSGLLVTKQKIDRDLLCRQSPKCI
ISLEVMSSSMEICVIKVEIKDLNDNAPSFPAAQIELEISEAASPGTRIPLDSAYDPDSGSFGVQTYELTPNEMFGLEIKT
RGDGSRFAELVVEKSLDRETQSHYSFRITALDGGDPPRLGTVGLNIKVTDSNDNNPVFGESTYTVSVPENSPPNTPVIRL
NASDPDEGTNGQVVYSFYGYVNDRTRELFQIDPHSGLVTVTGALDYEEGHVYELDVQAKDLGPNSIPAHCKVTVSVLDTN
DNPPVINLLSVNSELVEVSESAPPGYVIALVRVSDRDSGLNGRVQCRLLGNVPFRLQEYESFSTILVDGRLDREQHDQYN
LTIQARDGGVPMLQSAKSFTVLITDENDN
>Baboon gi|685617101|ref|XP_009196181.1| PREDICTED: protocadherin-19 isoform X1 [Papio anubis]
LINLKYSVEEEQRAGTVIANVAKDAREAGFALDPRQASAFRVVSNSAPHLVDINPSSGLLVTKQKIDRDLLCRQSPKCI
ISLEVMSSSMEICVIKVEIKDLNDNAPSFPAAQIELEISEAASPGTRIPLDSAYDPDSGSFGVQTYELTPNELFGLEIKT
RGDGSRFAELVVEKSLDRETQSHYSFRITALDGGDPPRLGTVGLSIKVTDSNDNNPVFSESTYSVSVPENSPPNTPVIRL
NASDPDEGTNGQVVYSFYGYVNDRTRELFQIDPHSGLVTVTGALDYEEGHVYELDVQAKDLGPNSIPAHCKVTVSVLDTN
DNPPVINLLSVNSELVEVSESAPPGYVIALVRVSDRDSGLNGRVQCRLLGNVPFRLQEYESFSTILVDGRLDREQHDQYN
LTIQARDGGVPMLQSAKSFTVLITDENDN
>monkey gi|388454671|ref|NP_001252617.1| protocadherin-19 precursor [Macaca mulatta] 
LINLKYSVEEEQRAGTVIANVAKDAREAGFALDSRQASAFRVVSNSAPHLVDINPSSGLLVTKQKIDRDLLCRQSPKCI
ISLEVMSSSMEICVIKVEIKDLNDNAPSFPAAQMELEISEAASPGTRIPLDSAYDPDSGSFGVQTYELTPNELFGLEIKT
RGDGSRFAELVVEKSLDRETQSHYSFRITALDGGDPPRLGTVGLSIKVTDSNDNNPVFSESTYSVSVPENSPPNTPVIRL
NASDPDEGTNGQVVYSFYGYVNDRTRELFQIDPHSGLVTVTGALDYEEGHVYELDVQAKDLGPNSIPAHCKVTVSVLDTN
DNPPVINLLSVNSELVEVSESAPPGYVIALVRVSDRDSGLNGRVQCRLLGNVPFRLQEYESFSTILVDGRLDREQHDQYN
LTIQARDGGVPMLQSAKSFTVLITDENDN
>Monkey gi|388454671|ref|NP_001252617.1| protocadherin-19 precursor [Macaca mulatta]
LINLKYSVEEEQRAGTVIANVAKDAREAGFALDSRQASAFRVVSNSAPHLVDINPSSGLLVTKQKIDRDLLCRQSPKCI
ISLEVMSSSMEICVIKVEIKDLNDNAPSFPAAQMELEISEAASPGTRIPLDSAYDPDSGSFGVQTYELTPNELFGLEIKT
RGDGSRFAELVVEKSLDRETQSHYSFRITALDGGDPPRLGTVGLSIKVTDSNDNNPVFSESTYSVSVPENSPPNTPVIRL
NASDPDEGTNGQVVYSFYGYVNDRTRELFQIDPHSGLVTVTGALDYEEGHVYELDVQAKDLGPNSIPAHCKVTVSVLDTN
DNPPVINLLSVNSELVEVSESAPPGYVIALVRVSDRDSGLNGRVQCRLLGNVPFRLQEYESFSTILVDGRLDREQHDQYN
LTIQARDGGVPMLQSAKSFTVLITDENDN
>MacaqueMonkeylike gi|544521854|ref|XP_005594161.1| PREDICTED: protocadherin-19 isoform X3 [Macaca fascicularis]
LINLKYSVEEEQRAGTVIANVAKDAREAGFALDSRQASAFRVVSNSAPHLVDINPSSGLLVTKQKIDRDLLCRQSPKCI
ISLEVMSSSMEICVIKVEIKDLNDNAPSFPAAQMELEISEAASPGTRIPLDSAYDPDSGSFGVQTYELTPNELFGLEIKT
RGDGSRFAELVVEKSLDRETQSHYSFRITALDGGDPPRLGTVGLSIKVTDSNDNNPVFSESTYSVSVPENSPPNTPVIRL
NASDPDEGTNGQVVYSFYGYVNDRTRELFQIDPHSGLVTVTGALDYEEGHVYELDVQAKDLGPNSIPAHCKVTVSVLDTN
DNPPVINLLSVNSELVEVSESAPPGYVIALVRVSDRDSGLNGRVQCRLLGNVPFRLQEYESFSTILVDGRLDREQHDQYN
LTIQARDGGVPMLQSAKSFTVLITDENDN
>MacaquePigtailed gi|795483655|ref|XP_011770105.1| PREDICTED: protocadherin-19 isoform X3 [Macaca nemestrina]
LINLKYSVEEEQRAGTVIANVAKDAREAGFALDSRQASAFRVVSNSAPHLVDINPSSGLLVTKQKIDRDLLCRQSPKCI
ISLEVMSSSMEICVIKVEIKDLNDNAPSFPAAQMELEISEAASPGTRIPLDSAYDPDSGSFGVQTYELTPNELFGLEIKT
RGDGSRFAELVVEKSLDRETQSHYSFRITALDGGDPPRLGTVGLSIKVTDSNDNNPVFSESTYSVSVPENSPPNTPVIRL
NASDPDEGTNGQVVYSFYGYVNDRTRELFQIDPHSGLVTVTGALDYEEGHVYELDVQAKDLGPNSIPAHCKVTVSVLDTN
DNPPVINLLSVNSELVEVSESAPPGYVIALVRVSDRDSGLNGRVQCRLLGNVPFRLQEYESFSTILVDGRLDREQHDQYN
LTIQARDGGVPMLQSAKSFTVLISDENDN
>DrillBaboonlike gi|795172846|ref|XP_011842950.1| PREDICTED: protocadherin-19 isoform X2 [Mandrillus leucophaeus]
LINLKYSIEEEQRAGTVIANVAKDAREAGFALDPRQASAFRVVSNSAPHLVDINPSSGLLVTKQKIDRDLLCRQSPKCI
ISLEVMSSSMEICVIKVEIKDLNDNAPSFPAAQIELEISEAASPGTRIPLDSAYDPDSGSFGVQTYELTPNELFGLEIKT
RGDGSRFAELVVEKSLDRETQSHYSFRITALDGGDPPRLGTVGLSIKVTDSNDNNPVFSESTYSVSVPENSPPNTPVIRL
NASDPDEGTNGQVVYSFYGYVNDRTRELFQIDPHSGLVTVTGALDYEEGHVYELDVQAKDLGPNSIPAHCKVTVSVLDTN
DNPPVINLLSVNSELVEVSESAPPGYVIALVRVSDRDSGLNGRVQCRLLGNVPFRLQEYESFSTILVDGRLDREQHDQYN
LTIQARDGGVPMLQSAKSFTVLITDENDN
>Mangabey gi|795336907|ref|XP_011929066.1| PREDICTED: protocadherin-19 isoform X3 [Cercocebus atys]
LINLKYSVEEEQRAGTVIANVAKDAREAGFALDPRQASAFRVVSNSAPHLVDINPSSGLLVTKQKIDRDLLCRQSPKCI
ISLEVMSSSMEICVIKVEIKDLNDNAPSFPAAQMELEISEAASPGTRIPLDSAYDPDSGSFGVQTYELTPNELFGLEIKT
RGDGSRFAELVVEKSLDRETQSHYSFRITALDGGDPPRLGTVGLSIKVTDSNDNNPVFSESTYSVSVPENSPPNTPVIRL
NASDPDEGTNGQVVYSFYGYVNDRTRELFQIDPHSGLVTVTGALDYEEGHVYELDVQAKDLGPNSIPAHCKVTVSVLDTN
DNPPVINLLSVNSELVEVSESAPPGYVIALVRVSDRDSGLNGRVQCRLLGNVPFRLQEYESFSTILVDGRLDREQHDQYN
LTIQARDGGVPMLQSAKSFTVLITDENDN
>chimp gi|694985556|ref|XP_009437627.1| PREDICTED: protocadherin-19 [Pan troglodytes]
LINLKYSVEEEQRAGTVIANVAKDAREAGFALDPRQASAFRVVSNSAPHLVDINPSSGLLVTKQKIDRDLLCRQSPKCI
ISLEVMSSSMEICVIKVEIKDLNDNAPSFPAAQIELEISEAASPGTRIPLDSAYDPDSGSFGVQTYELTPNELFGLEIKT
RGDGSRFAELVVEKSLDRETQSHYSFRITALDGGDPPRLGTVGLSIKVTDSNDNNPVFSESTYAVSVPENSPPNTPVIRL
NASDPDEGTNGQVVYSFYGYVNDRTRELFQIDPHSGLVTVTGALDYEEGHVYELDVQAKDLGPNSIPAHCKVTVSVLDTN
DNPPVINLLSVNSELVEVSESAPPGYVIALVRVSDRDSGLNGRVQCRLLGNVPFRLQEYESFSTILVDGRLDREQHDQYN
LTIQARDGGVPMLQSAKSFTVLITDENDN
>MonkeyColobus gi|795141350|ref|XP_011792655.1| PREDICTED: protocadherin-19 isoform X2 [Colobus angolensis palliatus]
LINLKYSVEEEQRAGTVIANVAKDAREAGFALDPRQASAFRVVSNSAPHLVDINPSSGLLVTKQKIDRDQLCRQSPKCI
ISLEVMSSSMEICVIKVEIKDLNDNAPSFPAAQIELEISEAASPGTRIPLDSAYDPDSGSFGVQTYELTPNELFGLEIKT
RGDGSRFAELVVEKSLDRETQSHYSFRITALDGGDPPRLGTVGLSIKVTDSNDNNPVFSESTYAVSVPENSPPNTPVIRL
NASDPDEGTNGQVVYSFYGYVNDRTRELFQIDPHSGLVTVTGALDYEEGHVYELDVQAKDLGPNSIPAHCKVTVSVLDTN
DNPPVINLLSVNSELVEVSESAPPGYVIALVRVSDRDSGLNGRVQCRLLGNVPFRLQEYESFSTILVDGRLDREQHDQYN
LTIQARDGGVPMLQSAKSFTVLITDENDN
>GibbonMonkeylike gi|332254730|ref|XP_003276485.1| PREDICTED: protocadherin-19 isoform X2 [Nomascus leucogenys]
LINLKYSVEEEQRAGTVIANVAKDAREAGFALDPRQASAFRVVSNSAPHLVDINPSSGLLVTKQKIDRDLLCRQSPKCI
ISLEVMSSSMEICVIKVEIKDLNDNAPSFPAAQIELEISEAASPGTRIPLDSAYDPDSGSFGVQTYELTPNELFGLEIKT
RGDGSRFAELVVEKSLDRETQSHYSFRITALDGGDPPRLGTVGLSIKVTDSNDNNPVFSESTYTVSVPENSPPNTPVIRL
NASDPDEGTNGQVVYSFYGYVNDRTRELFQIDPHSGLVTVTGALDYEEGHVYELDVQAKDLGPNSIPAHCKVTVSVLDTN
DNPPVINLLSVNSELVEVSESAPPGYVIALVRVSDRDSGLNGRVQCRLLGNVPFRLQEYESFSTILVDGRLDREQHDQYN
LTIQARDGGVPMLQSAKSFTVLISDENDN
>Human gi|296434287|ref|NP_001171809.1| protocadherin-19 isoform c precursor [Homo sapiens]
LINLKYSVEEEQRAGTVIANVAKDAREAGFALDPRQASAFRVVSNSAPHLVDINPSSGLLVTKQKIDRDLLCRQSPKCI
ISLEVMSSSMEICVIKVEIKDLNDNAPSFPAAQIELEISEAASPGTRIPLDSAYDPDSGSFGVQTYELTPNELFGLEIKT
RGDGSRFAELVVEKSLDRETQSHYSFRITALDGGDPPRLGTVGLSIKVTDSNDNNPVFSESTYAVSVPENSPPNTPVIRL
NASDPDEGTNGQVVYSFYGYVNDRTRELFQIDPHSGLVTVTGALDYEEGHVYELDVQAKDLGPNSIPAHCKVTVSVLDTN
DNPPVINLLSVNSELVEVSESAPPGYVIALVRVSDRDSGLNGRVQCRLLGNVPFRLQEYESFSTILVDGRLDREQHDQYN
LTIQARDGGVPMLQSAKSFTVLITDENDN
>Gorilla gi|426396637|ref|XP_004064538.1| PREDICTED: protocadherin-19 isoform 2 [Gorilla gorilla gorilla]
LINLKYSVEEEQRAGTVIANVAKDAREAGFALDPRQASAFRVVSNSAPHLVDINPSSGLLVTKQKIDRDLLCRQSPKCI
ISLEVMSSSMEICVIKVEIKDLNDNAPSFPAAQIELEISEAASPGTRIPLDSAYDPDSGSFGVQTYELTPNELFGLEIKT
RGDGSRFAELVVEKSLDRETQSHYSFRITALDGGDPPRLGTVGLSIKVTDSNDNNPVFSESTYAVSVPENSPPNTPVIRL
NASDPDEGTNGQVVYSFYGYVNDRTRELFQIDPHSGLVTVTGVLDYEEGHVYELDVQAKDLGPNSIPAHCKVTVSVLDTN
DNPPVINLLSVNSELVEVSESAPPGYVIALVRVSDRDSGLNGRVQCRLLGNVPFRLQEYESFSTILVDGRLDREQHDQYN
LTIQARDGGVPMLQSAKSFTVLITDENDN
>Orangutan gi|297710519|ref|XP_002831924.1| PREDICTED: protocadherin-19 [Pongo abelii]
LINLKYSVEEEQRAGTVIANVAKDAREAGFALDPRQASAFRVVSNSAPHLVDINPSSGLLVTKQKIDRDLLCRQSPKCI
ISLEVMSSSMEICVIKVEIKDLNDNAPSFPAAQIELEISEAASPGTRIPLDSAYDPDSGSFGVQTYELTPNELFGLEIKT
RGDGSRFAELVVEKSLDRETQSHYSFRITALDGGDPPRLGTVGLSIKVTDSNDNNPVFSESTYSVSVPENSPPNTPVIRL
NASDPDEGTNGQVVYSFYGYVNDRTRELFQIDPHSGLVTVTGALDYEEGHVYELDVQAKDLGPNSIPAHCKVTVSVLDTN
DNPPVINLLSVNSELVEVSESAPPGYVIALVRVSDRDSGLNGRVQCRLLGNVPFRLQEYESFSTILVDGRLDREQHDQYN
LTIQARDGGVPMLQSAKSFTVLITDENDN
>ShrewCommon gi|505836249|ref|XP_004611703.1| PREDICTED: protocadherin-19 isoform X1 [Sorex araneus]
LINLKYSVEEEQRAGTVIANVAKDARDAGFAMDPRQASAFRVVSNSAPHLVDINPSSGLLVTKQKIDRDLLCRQSPKCI
ISLEVMSSSMEICVIKVEIKDLNDNAPSFPAGQIELEISEAASPGTRIPLDSAYDPDSGSFGVQTYELTPNELFGLEIKT
RGDGSRFAELVVEKSLDRETQSHYNFRITALDGGDPPHMGTVGLSIKVTDSNDNNPVFGQSNYAVSVPENSPPNTPVIRL
NASDPDEGTNGQVVYSFYGYVNDRTRELFQIDPHSGLVTVIGALDYEEGHVYELDVQAKDLGPNSIPAHCKVTVSVLDTN
DNPPVINLLSVNSELVEVSESAPPGYVIALVRVSDRDTGLNGRVQCRLLGNVPFRLQEYESFSTILVDGRLDREQHEQYN
LTIQARDGGVPMLQSAKSFTVRITDENDN
>DamaraMolerat gi|676279624|gb|KFO33567.1| Protocadherin-19 [Fukomys damarensis]
LINLKYSVEEEQRAGTVIANVAKDAREAGFALDPRQASAFRVVSNSAPHLVDINPSSGLLVTKQKIDRDLLCRQSPKCI
ISLEVMSSSMEICVIKVEIKDLNDNAPTFPAAQIELEISEAASPGTRIPLDSAYDPDSGSFGVQTYELTPNELFGLEIKT
RGDGSRFAELVVEKSLDREIQSHYNFRITALDGGDPPHLGTVGLSIKVTDSNDNNPVFGESTYSVSVPENSPPNTPVIRL
NASDPDEGTNGQVVYSFYGYVNDRTRELFQIDPHSGLVTVTGALDYEEGNVYELDVQAKDLGPNSIPAHCKVTVSVLDTN
DNPPVINLLSVNSELVEVSESAPPGYVIALVRVSDRDSGLNGRVQCRLLGNVPFRLQEYESFSTILVDGRLDREQHDQYN
LTIQARDSGVPMLQSAKSFTVRITDENDN
>Vole gi|532031590|ref|XP_005358727.1| PREDICTED: protocadherin-19 isoform X2 [Microtus ochrogaster]
LINLKYSVEEEQRAGTVIANVAKDAREAGFAMDPRQASTFRVVSNSAPHLVDINPSSGLLVTKQKIDRDLLCRQNPKCI
ISLEVMSSSMEICVIKVEIKDLNDNAPSFPTAQIELEISEAASPGTRIPLDSAYDPDSGSFGVQTYELTPNELFGLEIKT
RGDGSRFAELVVEKNLDRETQSHYNFRITALDGGDPPHMGTAGLSIKVTDSNDNNPVFGESSYSVSVPENSPPNTPVIRL
NASDPDEGTNGQVIYSFYGYANDHTRELFQIDPHSGLVTVTGALDYEEGQVYELDVQAKDLGPNSIPAHCKVTVSILDTN
DNPPIINLLSVNSELVEVSESAPPGYVIALVRVSDRDSGLNGRVQCRLLGNVPFRLQEYESFSTILVDGRLDREQHDQYN
LTIQARDSGVPTLQSAKSFTVRITDENDN
>HedgehogEuropean gi|617655069|ref|XP_007535321.1| PREDICTED: protocadherin-19 isoform X1 [Erinaceus europaeus]
LINLKYSVEEEQRAGTVIANVAKDARDAGFALDPRQASAFRVVSNSAPHLVDINPNSGLLVTKQKIDRDLLCRQSPKCI
ISLEVMSSSMEICVIKVEIKDLNDNAPSFPAAQIELEISEAASPGTRIPLDSAYDPDSGSFGVQTYELTPNELFGLEIKT
RGDGSRFAELVVEKSLDREKQSHYNFRITALDGGDPPHLGTVGLSIKVTDSNDNNPVFGESTYSVSVPENSPPNTPVIRL
NASDPDEGTNGQVIYSFYGYVNDHTRELFQIDPHSGLVTVTGALDYEEGHVYELDVQAKDLGPNSIPAHCKVTVSVLDTN
DNPPVINLLSVNSELVEVSESAPPGYVIALVRVSDHDSGLNGRVQCRLLGNVPFRLQEYESFSTILVDGRLDREQHDQYN
LTIQARDGGVPMLQSAKSFTVRITDENDN
>RodentDegu gi|507696329|ref|XP_004643384.1| PREDICTED: protocadherin-19 isoform X2 [Octodon degus]
LINLKYSVEEEQRAGTVIANVAKDAREAGFGLDSRQASAFRVVSNSAPHLVDINPGSGLLVTKQKIDRDLLCRQSPKCI
ISLEVMSSSMEICVIKVEIKDLNDNAPSFPAAQIELEISEAASPGTRIPLDSAYDPDSGSFGVQTYELTPNELFGLEIKT
RGDGSRFAELVVEKSLDRETESHYSFRITALDGGDPPRLGTVGLSIKVTDSNDNNPVFGESTYSVSVPENSPPNTPVIRL
NASDPDEGTNGQVVYSFYGYVNDRTRELFQIDPHSGLVTVTGALDYEESRVYELDVQAKDLGPNSIPAHCKITVNVLDTN
DNPPIINLLSVNSELVEVSENAPPGYVIALVRVSDRDSGHNGRVQCRLMGSVPFRLQEYESFSTILVDGRLDREQHDQYN
LTIQARDGGVPMLQSAKSFTVRITDENDN
>BatVesper gi|1016642962|ref|XP_016051176.1| PREDICTED: protocadherin-19 isoform X3 [Miniopterus natalensis]
LINLKYSVEEEQRAGTVIANVAKDAREAGFALDPRQASAFRVVSNSAPHLVDINPSSGLLVTKQKIDRDMLCRQSPKCI
ISLEVMSSSMEICVIKVEIKDLNDNAPSFPAAQIELEISEAASPGTRIPLDSAYDPDSGSFGVQTYELTPNELFGLEIKT
RGDGSRFAELVVEKSLDRETQSHYSFRITALDGGDPPHLGTVGLNIKVTDSNDNNPVFSESTYSVSVPENSPPNTPVIRL
NASDPDEGTNGQVVYSFYGYVNDRTRELFQIDPHSGLVTVTGALDYEEGHVYELDVQAKDLGPNSIPAHCKVTVNILDTN
DNPPVINLLSVNSELVEVSESAPPGYVIALVRVSDRDSGLNGRVQCRLLGNVPFRLQEYESFSTILVDGRLDREQHDQYN
LTIQARDGGVPMLQSAKSFTVRITDENDN
>Mouse gi|157426849|ref|NP_001098715.1| protocadherin-19 isoform a precursor [Mus musculus]
LINLKYSVEEEQRAGTVIANVAKDAREAGFALDPRQASAFRVVSNSAPHLVDINPSSGLLVTKQKIDRDLLCRQSPKCI
ISLEVMSSSMEICVIKVEIKDLNDNAPSFPAAQIELEISEAASPGTRIPLDSAYDPDSGSFGVQTYELTPNELFGLEIKT
RGDGSRFAELVVEKSLDRETQSHYSFRITALDGGDPPHMGTVGLSIKVTDSNDNNPVFGESTYSVSVPENSPPNTPVIRL
NASDPDEGTNGQVVYSFYGYVNDRTRELFQIDPHSGLVTVTGALDYEEGHVYELDVQAKDLGPNSIPAHCKVTVSVLDTN
DNPPIINLLSVNSELVEVSESAPPGYVIALVRVSDRDSGLNGRVQCRLLGNVPFRLQEYESFSTILVDGRLDREQHDQYN
LTIQARDSGVPMLQSAKSFTVRITDENDN
>MousePrairieDeer gi|589947607|ref|XP_006986473.1| PREDICTED: protocadherin-19 [Peromyscus maniculatus bairdii]
LINLKYSVEEEQRAGTVIANVAKDAREAGFAMDTRQASAFRVVSNSAPHLVDINPSSGLLVTKQKIDRDLLCRQSPKCI
ISLEVMSSSMEICVIKVEIKDLNDNAPSFPAAQIELEISEAASPGTRIPLDSAYDPDSGSFGVQTYELTPNELFGLEIKT
RGDGSRFAELVVEKSLDRETQSHYSFRITALDGGDPPHLGTVGLSIKVTDSNDNNPVFGESTYSVSVPENSPPNTPVIRL
NASDPDEGTNGQVVYSFYGYVNDRTRELFQIDPHSGLVTVTGALDYEEGHVYELDVQAKDLGPNSIPAHCKVTVSILDTN
DNPPIINLLSVNSELVEVSESAPPGYVIALVRVSDRDSGLNGRVQCRLLGNVPFRLQEYESFSTILVDGRLDREQHDQYN
LTIQARDSGVPMLQSAKSFIVRITDENDN
>Rat gi|281306738|ref|NP_001162600.1| protocadherin-19 precursor [Rattus norvegicus] 
LINLKYSVEEEQRAGTVIANVAKDAREAGFAMDTRQASAFRVVSNSAPHLVDINPSSGLLVTKQKIDRDLLCRQSPKCI
ISLEVMSSSMEICVIKVEIKDLNDNAPSFPAAQIELEISEAASPGTRIPLDSAYDPDSGSFGVQTYELTPNELFGLEIKT
RGDGSRFAELVVEKSLDRETQSHYSFRITALDGGDPPHMGTVGLTIKVTDSNDNNPVFGESTYSVSVPENSPPNTPVIRL
NASDPDEGTNGQVVYSFYGYVNDRTRELFQIDPHSGLVTVTGALDYEEGHVYELDVQAKDLGPNSIPAHCKVTVSVLDTN
DNPPIINLLSVNSELVEVSESAPPGYVIALVRVSDRDSGLNGRVQCRLLGNVPFRLQEYESFSTILVDGRLDREQHDQYN
LTIQARDSGVPMLQSAKSFTVRITDENDN
>HamsterGolden gi|524941921|ref|XP_005072565.1| PREDICTED: protocadherin-19 isoform X3 [Mesocricetus auratus]
LINLKYSVEEEQRAGTVIANVAKDAREAGFALDPRQASAFRVVSNSAPHLVDINPSSGLLVTKQKIDRDLLCRQSPKCI
ISLEVMSSSMEICVIKVEIKDLNDNAPSFPAAQIELEISEAASPGTRIPLDSAYDPDSGSFGVQTYELTPNELFGLEIKT
RGDGSRFAELVVEKSLDRETQSHYSFRITALDGGDPPHLGTVGLSIKVTDSNDNNPVFGESTYSVSVPENSPPNTPVIRL
NASDPDEGTNGQVVYSFYGYVNDRTRELFQIDPHSGLVTVTGALDYEEGHVYELDVQAKDLGPNSIPAHCKVTVSVLDTN
DNPPIINLLSVNSELVEVSESAPPGYVIALVRVSDRDSGLNGRVQCRLLGNVPFRLQEYESFSTILVDGRLDREQHDQYN
LTIQARDSGVPMLQSAKSFTVRITDENDN
>batChinese gi|432098502|gb|ELK28221.1| Protocadherin-19 [Myotis davidii]
LINLKYSVEEEQRAGTVIANVAKDAREAGFALDPRQASAFRVVSNSAPHLVDINPSSGLLVTKQKIDRDLLCRQSPKCI
ISLEVMSSSMEICVIKVEIKDLNDNAPSFPAAQIELEISEAASPGTRIPLDSAYDPDSGSFGVQTYELTPNELFGLEIKT
RGDGSRFAELVVEKSLDRETQSHYSFRITALDGGDPPHLGTVGLSIKVTDSNDNNPVFGESTYSVSVPENSPPNTPVIRL
NASDPDEGTNGQVVYSFYGYVNDHTRELFQIDPHSGLVTVTGTLDYEEGHVYELDVQAKDLGPNSIPAHCKVTVSVLDTN
DNPPVINLLSVNSELVEVSESAPPGYVIALVRVSDRDSGLNGRVQCRLLGNVPFRLQEYESFSTILVDGRLDREQHDQYN
LTIQARDGGVPMLQSAKSFTVRITDENDN
>BatBrown gi|641729159|ref|XP_008154759.1| PREDICTED: protocadherin-19 isoform X3 [Eptesicus fuscus]
LINLKYSVEEEQRAGTVIANVAKDAREAGFALDPRQASAFRVVSNSAPHLVDINPSSGLLVTKQKIDRDLLCRQSPKCI
ISLEVMSSSMEICVIKVEIKDLNDNAPSFPAAQIELEISEAASPGTRIPLDSAYDPDSGSFGVQTYELTPNELFGLEIKT
RGDGSRFAELVVEKSLDRETQSHYSFRITALDGGDPPHLGTVGLSIKVTDSNDNNPVFGESTYSVSVPENSPPNTPVIRL
NASDPDEGTNGQVVYSFYGYVNDHTRELFQIDPHSGLVTVTGALDYEEGHVYELDVQAKDLGPNSIPAHCKVTVSVLDTN
DNPPVINLLSVNSELVEVSESAPPGYVIALVRVSDRDSGLNGRVQCRLLGNVPFRLQEYESFSTILVDGRLDREQHDQYN
LTIQARDGGVPMLQSAKSFTVRITDENDN
>WaterBuffalo gi|594105420|ref|XP_006075665.1| PREDICTED: protocadherin-19-like isoform X2 [Bubalus bubalis]
LINLKYSVEEEQRAGTVIANVAKDAREAGFALDPRQASAFRVVSNSAPHLVDINPSSGLLVTKQKIDRDLLCRQSPKCI
ISLEVMSSSMEICVIKVEIKDLNDNAPSFPAAQIELEISEAASPGTRIPLDSAYDPDSGSFGVQTYELTPNELFGLEIKT
RGDGSRFAELVVEKSLDRETQSHYSFRITALDGGDPPHLGTVGLSIKVTDSNDNNPVFGESTYSVSVPENSPPNTPVIRL
NATDPDEGTNGQVVYSFYGYVNDRTRELFQIDPHSGLVTVTGALDYEEGHVYELDVQAKDLGPNSIPAHCKVTVSVLDTN
DNPPVINLLSVNSELVEVSESAPPGYVIALVRVSDRDSGLNGRVQCRLLGNVPFRLQEYESFSTILVDGRLDREQHDQYN
LTIQARDGGVPMLQSAKSFTVRITDENDN
>cow gi|741905642|ref|XP_010800707.1| PREDICTED: protocadherin-19 isoform X3 [Bos taurus]
LINLKYSVEEEQRAGTVIANVAKDAREAGFALDPRQASAFRVVSNSAPHLVDINPSSGLLVTKQKIDRDLLCRQSPKCI
ISLEVMSSSMEICVIKVEIKDLNDNAPSFPAAQIELEISEAASPGTRIPLDSAYDPDSGSFGVQTYELTPNELFGLEIKT
RGDGSRFAELVVEKSLDRETQSHYSFRITALDGGDPPHLGTVGLSIKVTDSNDNNPVFGESTYSVSVPENSPPNTPVIRL
NATDPDEGTNGQVVYSFYGYVNDRTRELFQIDPHSGLVTVTGALDYEEGHVYELDVQAKDLGPNSIPAHCKVTVSVLDTN
DNPPVINLLSVNSELVEVSESAPPGYVIALVRVSDRDSGLNGRVQCRLLGNVPFRLQEYESFSTILVDGRLDREQHDQYN
LTIQARDGGVPMLQSAKSFTVRITDENDN
>SheepMouflon gi|803285084|ref|XP_012002201.1| PREDICTED: protocadherin-19 isoform X4 [Ovis aries musimon]
LINLKYSVEEEQRAGTVIANVAKDAREAGFALDPRQASAFRVVSNSAPHLVDINPSSGLLVTKQKIDRDLLCRQSPKCI
ISLEVMSSSMEICVIKVEIKDLNDNAPSFPAAQIELEISEAASPGTRIPLDSAYDPDSGSFGVQTYELTPNELFGLEIKT
RGDGSRFAELVVEKSLDRETQSHYSFRITALDGGDPPHLGTVGLSIKVTDSNDNNPVFGESTYSVSVPENSPPNTPVIRL
NATDPDEGTNGQVVYSFYGYVNDRTRELFQIDPHSGLVTVTGALDYEEGHVYELDVQAKDLGPNSIPAHCKVTVSVLDTN
DNPPVINLLSVNSELVEVSESAPPGYVIALVRVSDRDSGLNGRVQCRLLGNVPFRLQEYESFSTILVDGRLDREQHDQYN
LTIQARDGGVPMLQSAKSFTVRITDENDN
>Alpaca gi|560976030|ref|XP_006210310.1| PREDICTED: protocadherin-19 isoform X2 [Vicugna pacos]
LINLKYSVEEEQRAGTVIANVAKDARDAGFALDPRQASAFRVVSNSAPHLVDINPSSGLLVTKQKIDRDLLCRQSPKCI
ISLEVMSSSMEICVIKVEIKDLNDNAPSFPAAQIELEISEAASPGTRIPLDSAYDPDSGSFGVQTYELTPNELFGLDIKT
RGDGSRFAELVVEKSLDRETQSHYSFRITALDGGDPPHLGTVGLSIKVTDSNDNNPVFGESTYSVSVPENSPPNTPVIRL
NASDPDEGTNGQVVYSFYGYVNDRTRELFQIDPHSGLVTVTGALDYEEGHVYELDVQAKDLGPNSIPAHCKVTVSVLDTN
DNPPVINLLSVNSELVEVSESAPPGYVIALVRVSDRDSGLNGRVQCRLLGNVPFRLQEYESFSTILVDGRLDREQHDQYN
LTIQARDSGVPMLQSAKSFTVRITDENDN
>WhaleMinke gi|594666907|ref|XP_007181522.1| PREDICTED: protocadherin-19 isoform X1 [Balaenoptera acutorostrata scammoni]
LINLKYSVEEEQRAGTVIANVAKDAREAGFALDPRQASAFRVVSNSAPHLVDINPSSGLLVTKQKIDRDLLCRQSPKCI
ISLEVMSSSMEICVIKVEIKDLNDNAPSFPATQIELEISEAASPGTRIPLDSAYDPDSGSFGVQTYELTPNELFGLEIKT
RGDGSRFAELVVEKSLDRETQSHYSFRITALDGGDPPHLGTVGLSIKVTDSNDNNPVFGESTYSVTVPENSPPNTPVIRL
NASDPDEGTNGQVVYSFYGYVNDRTRELFQIDPHSGLVTVTGALDYEEGHVYELDVQAKDLGPNSIPAHCKVTVSVLDTN
DNPPVINLLSVNSELVEVSESAPPGYVIALVRVSDRDSGLNGRVQCRLLGNVPFRLQEYESFSTILVDGRLDREQHDQYN
LTIQARDGGVPMLQSSKSFTVRITDENDN
>SpermWhale gi|593727610|ref|XP_007109739.1| PREDICTED: protocadherin-19 isoform X1 [Physeter catodon]
LINLKYSVEEEQRAGTVIANVAKDAREAGFALDPRQASAFRVVSNSAPHLVDINPSSGLLVTKQKIDRDMLCRQSPKCI
ISLEVMSSSMEICVIKVEIKDLNDNAPSFPAAQIELEISEAASPGTRIPLDSAYDPDSGSFGVQTYELTPNELFGLEIKT
RGDGSRFAELVVEKSLDRETQSHYSFRITALDGGDPPHLGTVGLSIKVTDSNDNNPVFGESTYSVTVPENSPPNTPVIRL
NASDPDEGTNGQVVYSFYGYVNDRTRELFQIDPHSGLVTVTGALDYEEGHVYELDVQAKDLGPNSIPAHCKVTVSVLDTN
DNPPVINLLSVNSELVEVSESAPPGYVIALVRVSDRDSGLNGRVQCRLLGNVPFRLQEYESFSTILVDGRLDREQHDQYN
LTIQARDGGVPMLQSSKSFTVRITDENDN
>WhaleKiller gi|466076610|ref|XP_004283572.1| PREDICTED: protocadherin-19 isoform X2 [Orcinus orca]
LINLKYSVEEEQRAGTVIANVAKDAREAGFALDPRQASAFRVVSNSAPHLVDINPSSGLLVTKQKIDRDLLCRQSPKCI
ISLEVMSSSMEICVIKVEIKDLNDNAPSFPAAQIELEISEAASPGTRIPLDSAYDPDSGSFGVQTYELTPNELFGLEIKT
RGDGSRFAELVVEKSLDRETQSHYSFRITALDGGDPPHLGTVGLSIKVTDSNDNNPVFGESTYLVTVPENSPPNTPVIRL
NASDPDEGTNGQVVYSFYGYVNDRTRELFQIDPHSGLVTVTGALDYEEGHVYELDVQAKDLGPNSIPAHCKVTVSVLDTN
DNPPVINLLSVNSELVEVSESAPPGYVIALVRVSDRDSGLNGRVQCRLLGNVPFRLQEYESFSTILVDGRLDREQHDQYN
LTIQARDGGVPMLQSSKSFTVRITDENDN
>dolphin gi|466076610|ref|XP_004283572.1| PREDICTED: protocadherin-19 isoform X2 [Orcinus orca]
LINLKYSVEEEQRAGTVIANVAKDAREAGFALDPRQASAFRVVSNSAPHLVDINPSSGLLVTKQKIDRDLLCRQSPKCI
ISLEVMSSSMEICVIKVEIKDLNDNAPSFPAAQIELEISEAASPGTRIPLDSAYDPDSGSFGVQTYELTPNELFGLEIKT
RGDGSRFAELVVEKSLDRETQSHYSFRITALDGGDPPHLGTVGLSIKVTDSNDNNPVFGESTYLVTVPENSPPNTPVIRL
NASDPDEGTNGQVVYSFYGYVNDRTRELFQIDPHSGLVTVTGALDYEEGHVYELDVQAKDLGPNSIPAHCKVTVSVLDTN
DNPPVINLLSVNSELVEVSESAPPGYVIALVRVSDRDSGLNGRVQCRLLGNVPFRLQEYESFSTILVDGRLDREQHDQYN
LTIQARDGGVPMLQSSKSFTVRITDENDN
>DolphinFreshwater gi|602715660|ref|XP_007468031.1| PREDICTED: protocadherin-19 isoform X3 [Lipotes vexillifer]
LINLKYSVEEEQRAGTVIANVAKDAREAGFALDPRQASAFRVVSNSAPHLVDINPSSGLLVTKQKIDRDLLCRQSPKCI
ISLEVMSSSMEICVIKVEIKDLNDNAPSFPAAQIELEISEAASPGTRIPLDSAYDPDSGSFGVQTYELTPNELFGLEIKT
RGDGSRFAELVVEKSLDRETQSHYSFRITALDGGDPPHLGTVGLSIKVTDSNDNNPVFGESTYSVTVPENSPPNTPVIRL
NASDPDEGTNGQVVYSFYGYVNDRTRELFQIDPHSGLVTVTGALDYEEGHVYELDVQAKDLGPNSIPAHCKVTVSVLDTN
DNPPVINLLSVNSELVEVSESAPPGYVIALVRVSDRDSGLNGRVQCRLLGNVPFRLQEYESFSTILVDGRLDREQHDQYN
LTIQARDGGVPMLQSSKSFTVRITDENDN
>cat gi|410988977|ref|XP_004000746.1| PREDICTED: protocadherin-19 isoform X2 [Felis catus]
LINLKYSVEEEQRAGTVIANVAKDAREAGFALDPRQASAFRVVSNSAPHLVDINPSSGLLVTKQKIDRDLLCRQSPKCI
ISLEVMSSSMEICVIKVEIKDLNDNAPSFPAAQIELEISEAASPGTRIPLDSAYDPDSGSFGVQTYELTPNELFGLEIKT
RGDGSRFAELVVEKSLDRETQSHYSFHITALDGGDPPHLGTVGLSIKVTDSNDNNPVFGESTYAVSVPENSPSSTPVIRL
NASDPDEGTNGQVVYSFYGYVNDRTRELFQIDPHSGLVTVTGALDYEEGHVYELDVQAKDLGPNSIPAHCKVTVSVLDTN
DNPPVINLLSVNSELVEVSESAPPGYVIALVRVSDRDSGLNGRVQCRLLGNVPFRLQEYESFSTILVDGRLDREQHDQYN
LTIQARDGGVPMLQSAKSFTVRITDENDN
>Ferret gi|511915858|ref|XP_004777234.1| PREDICTED: protocadherin-19 isoform X2 [Mustela putorius furo]
LINLKYSVEEEQRAGTVIANVAKDAREAGFALDPRQASAFRVVSNSAPHLVDINPSSGLLVTKQKIDRDLLCRQSPKCI
ISLEVMSSSMEICVIKVEIKDLNDNAPSFPAAQIELEISEAASPGTRIPLDSAYDPDSGSFGVQTYELTPNELFGLEIKT
RGDGSRFAELVVEKSLDRETQSHYSFRITALDGGDPPHLGTVGLSIKVTDSNDNNPVFGESTYAVSVPENSPPNTPVIRL
NASDPDEGTNGQVVYSFYGYVNDHTRELFQIDPHSGLVTVTGALDYEEGHVYELDVQAKDLGPNSIPAHCKVTVSVLDTN
DNPPVINLLSVNSELVEVSESAPPGYVIALVRVSDRDSGLNGRVQCRLLGNVPFRLQEYESFSTILVDGRLDREQHDQYN
LTIQARDGGVPMLQSAKSFTVRITDENDN
>walrus gi|472382152|ref|XP_004410462.1| PREDICTED: protocadherin-19 isoform X3 [Odobenus rosmarus divergens]
LINLKYSVEEEQRAGTVIANVAKDAREAGFALDPRQASAFRVVSNSAPHLVDINPSSGLLVTKQKIDRDLLCRQSPKCI
ISLEVMSSSMEICVIKVEIKDLNDNAPSFPAAQIELEISEAASPGTRIPLDSAYDPDSGSFGVQTYELTPNELFGLEIKT
RGDGSRFAELVVEKSLDRETQSHYSFRITALDGGDPPHLGTVGLSIKVTDSNDNNPVFGESTYAVSVPENSPPNTPVIRL
NASDPDEGTNGQVVYSFYGYVNDRTRELFQIDPHSGLVTVTGALDYEEGHVYELDVQAKDLGPNSIPAHCKVTVSVLDTN
DNPPVINLLSVNSELVEVSESAPPGYVIALVRVSDRDSGLNGRVQCRLLGNVPFRLQEYESFSTILVDGRLDREQHDQYN
LTIQARDGGVPMLQSAKSFTVRITDENDN
>dog gi|545558674|ref|XP_005641608.1| PREDICTED: protocadherin-19 isoform X1 [Canis lupus familiaris]
LINLKYSVEEEQRAGTVIANVAKDAREAGFALDPRQASAFRVVSNSAPHLVDINPSSGLLVTKQKIDRDLLCRQSPKCI
ISLEVMSSSMEICVIKVEIKDLNDNAPSFPAAQIELEISEAASPGTRIPLDSAYDPDSGSFGVQTYELTPNELFGLEIKT
RGDGSRFAELVVEKSLDRETQSHYSFHITALDGGDPPHLGTVGLSIKVTDSNDNNPVFGESTYAVSVPENSPPNTPVIRL
NASDPDEGTNGQVVYSFYGYVNDRTRELFQIDPHSGLVTVTGALDYEEGHVYELDVQAKDLGPNSIPAHCKVTVSVLDTN
DNPPVINLLSVNSEMVEVSESAPPGYVIALVRVSDRDSGLNARVQCRLLGNVPFRLQEYESFSTILVDGRLDREQHDQYN
LTIQARDGGVPMLQSAKSFTVRITDENDN
>panda bear gi|301787013|ref|XP_002928922.1| PREDICTED: protocadherin-19 isoform X1 [Ailuropoda melanoleuca]
LINLKYSVEEEQRAGTVIANVAKDAREAGFALDPRQASAFRVVSNSAPHLVDINPSSGLLVTKQKIDRDLLCRQSPKCI
ISLEVMSSSMEICVIKVEIKDLNDNAPSFPAAQIELEISEAASPGTRIPLDSAYDPDSGSFGVQTYELTPNELFGLEIKT
RGDGSRFAELVVEKSLDRETQSHYSFRITALDGGDPPHLGTVGLSIKVTDSNDNNPVFGESTYAVSVPENSPPNTPVIRL
NASDPDEGTNGQVVYSFYGYVNDRTRELFQIDPHSGLVTVTGALDYEEGHVYELDVQAKDLGPNSIPAHCKVTVSVLDTN
DNPPVINLLSVNSELVEVSESAPPGYVIALVRVSDRDSGLNGRVQCRLLGNVPFRLQEYESFSTILVDGRLDREQHDQYN
LTIQARDSGVPMLQSAKSFTVRITDENDN
>Armadillo gi|488547693|ref|XP_004465351.1| PREDICTED: protocadherin-19 isoform X1 [Dasypus novemcinctus]
LINLKYSVEEEQRAGTVIANVAKDAREAGFALDPRQASAFRVVSNSAPHLVDINPSSGLLVTKQKIDRDLLCRQSPKCI
ISLEVMSSSMEICVIKVEIKDLNDNAPSFPAAQIELEISEAASPGTRIPLDNAYDPDSGIFGVQTYELTPNELFGLDIKT
RGDGSRFAELVVEKSLDRETQSHYNFRMTALDGGDPPHLGTVGLSIRVTDSNDNNPVFGESTYAVSVPENSPPNTPVIRL
NASDPDEGTNGQVVYSFYGYVNDRTRELFQIDPHSGLVTVTGALDYEEGHVYELDVQAKDLGPNSIPAHCKVTVSVLDTN
DNPPVINLLSVNSELVEVSESAPPGYVIALVRVSDRDSGLNGRVQCRLLGNVPFRLQEYESFSTILVDGRLDREQHDQYN
LTIQARDGGVPMLQSAKSFTVRITDENDN
>guinea pig gi|514463186|ref|XP_003471009.2| PREDICTED: protocadherin-19 isoform X1 [Cavia porcellus]
LINLKYSVEEEQRAGTVIANVAKDAREAGFALDPRQASAFRVVSNSAPHLVDINPSSGLLVTKQKIDRDLLCRQSPKCI
ISLEVMSSSMEICVIKVEIKDLNDNAPSFPAAQIELEISEAASPGTRIPLDSAYDPDSGSFGVQTYELTPNELFGLEIKT
RGDGSRFAELVVEKSLDRETQSHYSFRITALDGGDPPHLGTVGLSIKVTDSNDNNPVFGESTYVVSVPENSPPNTPVIRL
NASDPDEGTNGQVVYSFYGYVNDRTRELFQIDPHSGLVTVTGALDYEEGRVYELDVQAKDLGPNSIPAHCKVTVNVLDTN
DNPPIINLLSVNSELVEVSESAPAGYVIALVRVSDRDSGLNGRVQCRLLGNVPFRLQEYESFSTILVDGRLDREQHDQYN
LTIQARDGGVPMLQSAKSFTVRITDENDN
>elephant gi|344296750|ref|XP_003420067.1| PREDICTED: protocadherin-19 [Loxodonta africana]
LINLKYSVEEEQRAGTVIANVAKDAREAGFALDSRQASAFRVVSNSAPHLVDINPSSGLLVTKQKIDRDLLCRQSPKCI
ISLEVMSSSMEICVIKVEIKDLNDNAPSFPAAQIELEISEAASPGTRIPLDSAYDPDSGSFGVQTYELTPNELFGLEIKT
RGDGSRFAELVVEKSLDRETQSHYSFRITALDGGDPPHLGTVGLSIKVTDSNDNNPVFGESTYAVSVPENSPPNTPVIRL
NASDPDEGTNGQVVYSFYGYANDHTRELFQIDPHSGLVTVTGALDYEEGHVYELDVQARDLGPNSIPAHCKVTVSILDTN
DNPPVINLLSVNSELVEVSESAPPGYVIALVRVSDRDSGLNGRVQCRLLGNVPFRLQEYESFSTILVDGRLDREQHDQYN
LTIQARDGGVPTLQSAKSFTVRITDENDN
>Chinchilla gi|533188044|ref|XP_005406986.1| PREDICTED: protocadherin-19 isoform X2 [Chinchilla lanigera]
LINLKYSVEEEQRAGTVIANVAKDAREAGFALDPRQASAFRVVSNSAPHLVDINPSSGLLVTKQKIDRDLLCRQSPKCI
ISLEVMSSSMEICVIKVEIKDLNDNAPSFPAAQIELEISEAASPGTRIPLDSAYDPDSGSFGVQTYELTPNELFGLEIKT
RGDGSRFAELVVEKSLDRETQSHYSFRITALDGGDPPHMGTVGLSIKVTDSNDNNPVFGESTYAVSVPENSPPNTPVIRL
NASDPDEGTNGQVVYSFYGYVNDRTRELFQIDPHSGLVTVTGDLDYEEGHVYELDVQAKDLGPNSIPAHCKVTVSVLDTN
DNPPVINLLSVNSELVEVSESAPPGYVIALVRVSDRDSGLNGRVQCRLLGSVPFRLQEYESFSTILVDGRLDREQHDQYN
LTIQARDGGVPMLQSAKSFTVRITDENDN
>Mole gi|586477209|ref|XP_006869149.1| PREDICTED: protocadherin-19-like isoform X2 [Chrysochloris asiatica]
LINLKYSVEEEQRAGTVIANVAKDALEAGFALDPRQASAFRVVSNSAPHLVDINPSSGLLVTKQKIDRDLLCRQSPKCI
ISLEVMSSSMEICVIKVEIKDLNDNAPSFPAAQIELEISEAASPGTRIPLDSAYDPDSGSFGVQTYELTPNELFGLEIKT
RGDGSRFAELVVEKSLDRETQSHYSFRITALDGGDPPHLGTVGLSIKVTDSNDNNPVFGESTYAVSVPENSPPNTPVIRL
NASDPDEGTNGQVVYSFYGYVNDRTRELFQIDPHSGLVTVTGALDYEEGHVYELDVQAKDLGPNSIPAHCKVTVSVLDTN
DNPPIINLLSVNSELVEVSESAPPGYVIALVRVSDRDSGLNGRVQCRLLGNVPFRLQEYESFSTILVDGRLDREQHDQYN
LTIQARDGGVPMLQSAKSFTVRITDENDN
>Galago gi|395850619|ref|XP_003797877.1| PREDICTED: protocadherin-19 isoform X1 [Otolemur garnettii]
LINLKYSVEEEQRAGTVIANVAKDAREAGFALDPRQASAFRVVSNSAPHLVDINPSSGLLVTKQKIDRDLLCRQSPKCI
ISLEVMSSSMEICVIKVEIKDLNDNAPSFPAAQIELEISEAASPGTRIPLDSAYDPDSGSFGVQTYELTPNELFGLEIKT
RGDGSRFAELVVEKSLDRETQSHYSFRITALDGGDPPHLGTVGLSIKVTDSNDNNPVFGESTYSVSVPENSPPNTPVIRL
NASDPDEGTNGQVVYSFYGYVNDRTRELFQIDPHSGLVTVTGALDYEEGHVYELDVQAKDLGPNSIPAHCKVTVSVLDTN
DNPPVINLLSVNSELVEVSESAPPGYVIALVRVSDRDSGLNGRVQCRLLGNVPFRLQEYESFSTILVDGRLDREQHDQYN
LTIQARDGGVPMLQSAKSFTVRITDENDN
>Lemur gi|826309942|ref|XP_012505497.1| PREDICTED: protocadherin-19 isoform X2 [Propithecus coquereli]
LINLKYSVEEEQRAGTVIANVAKDAREAGFALDPRQASAFRVVSNSAPHLVDINPSSGLLVTKQKIDRDLLCRQSPKCI
ISLEVMSSSMEICVIKVEIKDLNDNAPSFPAAQIELEISEAASPGTRIPLDSAYDPDSGSFGVQTYELTPNELFGLEIKT
RGDGSRFAELVVEKSLDRETQSHYSFRITALDGGDPPHLGTVGLSIKVTDSNDNNPVFGESTYSVSVPENSPPNTPVIRL
NASDPDEGTNGQVVYSFYGYVNDRTRELFQIDPHSGLVTVTGALDYEEGHVYELDVQAKDLGPNSIPAHCKVTVSVLDTN
DNPPVINLLSVNSELVEVSESAPPGYVIALVRVSDRDSGLNGRVQCRLLGNVPFRLQEYESFSTILVDGRLDREQHDQYN
LTIQARDGGVPMLQSAKSFTVRITDENDN
>LemurGrayMouse gi|829779337|ref|XP_012622834.1| PREDICTED: protocadherin-19 isoform X5 [Microcebus murinus]
LINLKYSVEEEQRAGTVIANVAKDAREAGFALDPRQASAFRVVSNSAPHLVDINPSSGLLVTKQKIDRDLLCRQSPKCI
ISLEVMSSSMEICVIKVEIKDLNDNAPSFPAAQIELEISEAASPGTRIPLDSAYDPDSGSFGVQTYELTPNELFGLEIKT
RGDGSRFAELVVEKSLDRETQSHYSFRITALDGGDPPHLGTVGLSIKVTDSNDNNPVFGESTYSVSVPENSPPNTPVIRL
NASDPDEGTNGQVVYSFYGYVNDRTRELFQIDPHSGLVTVTGALDYEEGHVYELDVQAKDLGPNSIPAHCKVTVSVLDTN
DNPPVINLLSVNSELVEVSESAPPGYVIALVRVSDRDSGLNGRVQCRLLGNVPFRLQEYESFSTILVDGRLDREQHDQYN
LTIQARDGGVPMLQSAKSFTVRITDENDN
>HedgehogLesser gi|507683671|ref|XP_004711250.1| PREDICTED: protocadherin-19 isoform X2 [Echinops telfairi]
LINLKYSVEEEQRAGTVIANVAKDAREAGFALDPRQASAFRVVSNSAPHLVDINPSSGLLVTKQKIDRDLLCRQSPKCI
ISLEVMSSSMEICVIKVEIKDLNDNAPSFPAAQIELEISEAASPGTRIPLDSAYDPDSGSFGVQTYELTPNELFGLEIKT
RGDGSRFAELVVEKSLDRETQSHYSFRITALDGGDPPHLGTVGLSIKVTDSNDNNPVFGESTYAVSVPENSLPNTPVIRL
NASDPDEGTNGQVVYSFYGYVNDRTRELFQIDPHSGLITVTGELDYEEGHVYELDVQAKDLGPNSIPAHCKVTVSVLDTN
DNPPIINLLSVNSELVEVSESAPPGYVIALVRVSDRDSGLNGRVQCRLLGNVPFRLQEYESFSTILVDGRLDREQHDQYN
LTIQARDGGVPMLQSAKSFTVRITDENDN
>aardvark gi|634879844|ref|XP_007950361.1| PREDICTED: protocadherin-19 [Orycteropus afer afer]
LINLKYSVEEEQRAGTVIANVAKDAREAGFALDPRQASAFRVVSNSAPHLVDINPSSGLLVTKQKIDRDLLCRQSPKCI
ISLEVMSSSMEICVIKVEIKDLNDNAPSFPAAQIELEISEAASPGTRIPLDSAYDPDSGSFGVQTYELTPNELFGLDIKT
RGDGSRFAELVVEKSLDRETQSHYSFRITALDGGDPPRLGTVGLSIKVTDSNDNNPVFGESTYAVSVPENSPPNTPVIRL
NASDPDEGTNGQVVYSFYGYVNDRTRELFQIDPHSGLITVTGALDYEEGHVYELDVQAKDLGPNSIPAHCKVTVSVLDTN
DNPPVINLLSVNSELVEVSESAPPGYVIALVRVSDRDSGLNGRVQCRLLGNVPFRLQEYESFSTILVDGRLDREQHDQYN
LTIQARDGGVPMLQSAKSFTVRITDENDN
>AfricanRodent gi|847038905|ref|XP_012806731.1| PREDICTED: protocadherin-19 isoform X2 [Jaculus jaculus]
LINLKYSVEEEQRAGTVIANVAKDAREAGFALDPRQASAFRVVSNSAPHLVDINPSSGLLVTKQKIDRDLLCRQSPKCI
ISLEVMSSSMEICVIKVEIKDLNDNAPSFPAAQIELEISEAASPGTRIPLDSAYDPDSGSFGVQTYELTPNELFGLEIKT
RGDGSRFAELVVEKSLDRETQSHYSFRITALDGGDPPHLGTVGLSIKVTDSNDNNPVFGESTYAVSVPENSPPNTPVIRL
NASDPDEGTNGQVVYSFYGYVNDRTRELFQIDPHSGLVTVTGVLDYEEGHVYELDVQAKDLGPNSIPAHCKVTVSVLDTN
DNPPVINLLSVNSELVEVSESAPPGYVIALVRVSDRDSGLNGRVQCRLLGNVPFRLQEYESFSTILVDGRLDREQHDQYN
LTIQARDSGVPMLQSAKSFTVRITDENDN
>MoleStarnosed gi|507956665|ref|XP_004685693.1| PREDICTED: protocadherin-19 isoform X2 [Condylura cristata]
LINLKYSVEEEQRAGTVIANVAKDAREAGFALDPRQASAFRVVSNSAPHLVDINPSSGLLVTKQKIDRDLLCRQSPKCI
ISLEVMSSSMEICVIKVEIKDLNDNAPSFPAAQIELEISEAASPGTRIPLDSAYDPDSGSFGVQTYELTPNELFGLEIKT
RGDGSRFAELVVEKSLDRETQSHYSFRITALDGGDPPHLGTVGLSIKVTDSNDNNPVFGESTYAVSVPENSPPNTPVIRL
NASDPDEGTNGQVVYSFYGYVNDRTRELFQIDPHSGLVTVTGALDYEEGHVYELDVQAKDLGPNSIPAHCKVTVSVLDTN
DNPPIINLLSVNSELVEVSESAPPGYVIALVRVSDRDSGLNGRVQCRLLGNVPFRLQEYESFSTILVDGRLDREQHDQYN
LTIQARDGGVPMLQSAKSFTVRITDENDN
>KangarooRat gi|852803504|ref|XP_012890545.1| PREDICTED: protocadherin-19 isoform X3 [Dipodomys ordii]
LINLKYSVEEEQRAGTVIANVAKDAREAGFALDPRQASAFRVVSNSAPHLVDINPSSGLLVTKQKIDRDLLCRQSPKCI
ISLEVMSSSMEICVIKVEIKDLNDNAPSFPAAQIELEISEAASPGTRIPLDSAYDPDSGSFGVQTYELTPNELFGLEIKT
RGDGSRFAELVVEKSLDRETQSHYSFRITALDGGDPPHLGTVGLSIKVTDSNDNNPVFGESTYAVSVPENSPPNTPVIRL
NASDPDEGTNGQVVYSFYGYVNDRTRELFQIDPHSGLVTVTGALDYEEGHVYELDVQAKDLGPNSIPAHCKVTVSVLDTN
DNPPVINLLSVNSELVEVSESAPPGYVIALVRVSDRDSGLNGRVQCRLLGNVPFRLQEYESFSTILVDGRLDREQHDQYN
LTIQARDGGVPMLQSAKSFTVRITDENDN
>Tarsier gi|640816692|ref|XP_008065163.1| PREDICTED: protocadherin-19 isoform X2 [Tarsius syrichta]
LINLKYSVEEEQRAGTVIANVAKDAREAGFALDPRQASAFRVVSNSAPHLVDINPSSGLLVTKQKIDRDLLCRQSPKCI
ISLEVMSSSMEICVIKVEIKDLNDNAPSFPAAQIELEISEAASPGTRIPLDSAYDPDSGSFGVQTYELTPNELFGLEIKT
RGDGSRFAELVVEKSLDRETQSHYSFRITALDGGDPPHMGTVGLSIKVTDSNDNNPVFGESTYAVSVPENSPPNTPVIRL
NASDPDEGTNGQVVYSFYGYVNDRTRELFQIDPHSGLVTVTGALDYEEGHVYELDVQAKDLGPNSIPAHCKVTVSVLDTN
DNPPVINLLSVNSELVEVSESAPPGYVIALVRVSDRDSGLNGRVQCRLLGNVPFRLQEYESFSTILVDGRLDREQHDQYN
LTIQARDGGMPMLQSAKSFTVRITDENDN
>bat gi|431895727|gb|ELK05148.1| Protocadherin-19 [Pteropus alecto]
LINLKYSVEEEQRAGTVIANVAKDAREAGFALDPRQASAFRVVSNSAPHLVDINPSSGLLVTKQKIDRDLLCRQSPKCI
ISLEVMSSSMEICVIKVEIKDLNDNAPSFPAAQIELEISEAASPGTRIPLDSAYDPDSGSFGVQTYELTPNELFGLEIKT
RGDGSRFAELVVEKSLDRETQSHYSFRITALDGGEPPHLGTVGLSIKVTDSNDNNPVFGESTYSVSVPENSPPNTPVIRL
NASDPDEGTNGQVVYSFYGYVNDRTRELFQIDPHSGLVTVTGALDYEEGHVYELDVQAKDLGPNSIPAHCKVTVSVLDTN
DNPPVINLLSVNSELVEVSESAPPGYVIALVRVSDRDSGLNGRVQCRLLGNVPFRLQEYESFSTILVDGRLDREQHDQYN
LTIQARDGGVPMLQSAKSFTVRITDENDN
>BatFruit gi|1012278423|ref|XP_015987000.1| PREDICTED: protocadherin-19 isoform X2 [Rousettus aegyptiacus]
LINLKYSVEEEQRAGTVIANVAKDAREAGFALDPRQASAFRVVSNSAPHLVDINPSSGLLVTKQKIDRDLLCRQSPKCI
ISLEVMSSSMEICVIKVEIKDLNDNAPSFPAAQIELEISEAASPGTRIPLDSAYDPDSGSFGVQTYELTPNELFGLEIKT
RGDGSRFAELVVEKSLDRETQSHYSFRITALDGGEPPHLGTVGLSIKVTDSNDNNPVFGESTYSVSVPENSPPNTPVIRL
NASDPDEGTNGQVVYSFYGYVNDRTRELFQIDPHSGLVTVTGALDYEEGHVYELDVQAKDLGPNSIPAHCKVTVSVVDTN
DNPPVINLLSVNSELVEVSESAPPGYVIALVRVSDRDSGLNGRVQCRLLGNVPFRLQEYESFSTILVDGRLDREQHDQYN
LTIQARDGGVPMLQSAKSFTVRITDENDN
>MarmotAlpine gi|984131667|ref|XP_015357790.1| PREDICTED: protocadherin-19 [Marmota marmota marmota]
LINLKYSVEEEQRAGTVIANVAKDAREAGFALDPRQASAFRVVSNSAPHLVDINPSSGLLVTKQKIDRDLLCRQSPKCI
ISLEVMSSSMEICVIKVEIKDLNDNAPSFPAAQIELEISEAASPGTRIPLDSAYDPDSGSFGVQTYELTPNELFGLEIKT
RGDGSRFAELVVEKSLDRETQSHYSFRITALDGGDPPHLGTVGLSIKVTDSNDNNPVFGESTYAVSVPENSPPNTPVIRL
NASDPDEGTNGQVVYSFYGYVNDRTRELFQIDPHSGLVTVTGALDYEEGHVYELDVQAKDLGPNSIPAHCKVTVSVLDTN
DNPPVINLLSVNSELVEVSESAPPGYVIALVRVSDRDSGLNGRVQCRLLGNVPFRLQEYESFSTILVDGRLDREQHDQYN
LTIQARDGGVPMLQSAKSFTVRITDENDN
>Manatee gi|471379606|ref|XP_004377600.1| PREDICTED: protocadherin-19 isoform X2 [Trichechus manatus latirostris]
LINLKYSVEEEQRAGTVIANVAKDAREAGFALDPRQASAFRVVSNSAPHLVDINPSSGLLVTKQKIDRDLLCRQSPKCI
ISLEVMSSSMEICVIKVEIKDLNDNAPSFPAAQIELEISEAASPGTRIPLDSAYDPDSGSFGVQTYELTPNELFGLEIKT
RGDGSRFAELVVEKSLDRETQSHYSFRITALDGGDPPHLGTVGLSIKVTDSNDNNPVFGESTYAVSVPENSPPNTPVIRL
NASDPDEGTNGQVVYSFYGYVNDRTRELFQIDPHSGLVTVTGALDYEEGHVYELDVQAKDLGPNSIPAHCKVTVSVLDTN
DNPPVINLLSVNSELVEVSESAPPGYVIALVRVSDRDSGLNGRVQCRLLGNVPFRLQEYESFSTILVDGRLDREQHDQYN
LTIQARDGGVPMLQSAKSFTVRITDENDN
>Squirrel gi|532092270|ref|XP_005331819.1| PREDICTED: protocadherin-19 isoform X2 [Ictidomys tridecemlineatus]
LINLKYSVEEEQRAGTVIANVAKDAREAGFALDPRQASAFRVVSNSAPHLVDINPSSGLLVTKQKIDRDLLCRQSPKCI
ISLEVMSSSMEICVIKVEIKDLNDNAPSFPAAQIELEISEAASPGTRIPLDSAYDPDSGSFGVQTYELTPNELFGLEIKT
RGDGSRFAELVVEKSLDRETQSHYNFRITALDGGDPPHLGTVGLSIKVTDSNDNNPVFGESTYAVSVPENSPPNTPVIRL
NASDPDEGTNGQVVYSFYGYVNDRTRELFQIDPHSGLVTVTGALDYEEGHVYELDVQAKDLGPNSIPAHCKVTVSVLDTN
DNPPIINLLSVNSELVEVSESAPPGYVIALVRVSDRDSGLNGRVQCRLLGNVPFRLQEYESFSTILVDGRLDREQHDQYN
LTIQARDGGVPMLQSAKSFTVRITDENDN
>horse gi|545229209|ref|XP_005614384.1| PREDICTED: protocadherin-19 isoform X2 [Equus caballus]
LINLKYSVEEEQRAGTVIANVAKDAREAGFALDPRQASAFRVVSNSAPHLVDINPSSGLLVTKQKIDRDLLCRQSPKCI
ISLEVMSSSMEICVIKVEIKDLNDNAPSFPAAQIELEISEAASPGTRIPLDSAYDPDSGSFGVQTYELTPNELFGLEIKT
RGDGSRFAELVVEKSLDRETQSHYSFRITALDGGDPPHLGTVGLSIKVTDSNDNNPVFGESTYAVSVPENSPPNTPVIRL
NASDPDEGTNGQVVYSFYGYVNDRTRELFQIDPHSALVTVTGALDYEEGHVYELDVQAKDLGPNSIPAHCKVTVSVLDTN
DNPPVINLLSVNSELVEVSESAPPGYVIALVRVSDRDSGLNGRVQCRLLGNVPFRLQEYESFSTILVDGRLDREQHDQYN
LTIQARDGGVPMLQSAKSFTVRITDENDN
>Rhinoceros gi|478533854|ref|XP_004441064.1| PREDICTED: protocadherin-19 isoform 2 [Ceratotherium simum simum]
LINLKYSVEEEQRAGTVIANVAKDAREAGFALDPRQASAFRVVSNSAPHLVDINPSSGLLVTKQKIDRDLLCRQSPKCI
ISLEVMSSSMEICVIKVEIKDLNDNAPSFPAAQIELEISEAASPGTRIPLDSAYDPDSGSFGVQTYELTPNELFGLEIKT
RGDGSRFAELVVEKSLDRETQSHYSFRITALDGGDPPHLGTVGLSIKVTDSNDNNPVFGESTYAVSVPENSPPNTPVIRL
NASDPDEGTNGQVVYSFYGYVNDRTRELFQIDPHSGLVTVTGALDYEEGHVYELDVQAKDLGPNSIPAHCKVTVSVLDTN
DNPPVINLLSVNSELVEVSESAPPGYVIALVRVSDRDSGLNGRVQCRLLGNVPFRLQEYESFSTILVDGRLDREQHDQYN
LTIQARDGGVPMLQSAKSFTVRITDENDN
>FishCoelacanth gi|557003890|ref|XP_006003957.1| PREDICTED: protocadherin-19 isoform X1 [Latimeria chalumnae]
VINLKYSVDEEQRAGTVIANIAKDSKEAGFVIDPRQSSFRVISNSAPLLVDINPSGLLVTKQKIDRDLLCRQNLKCQ
ISLEVMSSTMEICVIKVEIKDLNDNAPSFPTDQIDLEISETANPGTKIPLESAYDPDSGNFGVQTYEITPNDLFGLEIKT
RGDGSRFAELVVERALDRETQSHYSYMITALDGGDPPNFGTVELNIKVIDSNDNNPVFDEAAYIVNIPENSPVNTPVIDL
NATDPDEGTNGEILYSFNSYVADKTRDLFKIDPQTGLISVNGAIDYEEGHIYEIDVQAKDLGPNSIPAHCKVTVNVIDVN
DNVPVINLLPVNSEMVEVSENAPPGYVIALVRVSDRDSGTNGRVQCKLLGNVPFRSQEYESFSTILVDGRLDREQRDQYN
LTILARDNGNPTLQSTKSFTVKITDENDN
>frog gi|847158231|ref|XP_012824695.1| PREDICTED: protocadherin-19 isoform X1 [Xenopus tropicalis]
LINLKYTVEEEQRAGTVIANVAKDAKDAGFVLDPRQPAFRVVSNSASHLVDINASGLLVTKQKIDRDMLCRQIPKCV
ISLEVMSNSMEICVIKVEIKDLNDNAPSFPTDQIDLEISETASPGTRIPLESAYDPDSGNYGVQTYEITPNDLFGLEIKT
RGDGSRFAELVVEKALDRETQSHYSYIITALDGGDPSNFGTVELNIKVIDSNDNNPMFEEAAYTVNVPENSALNTMVIDL
NATDPDEGTNGEIVYSFNSYVSDKTRELFKIDPKTGVITVSGAIDYEEGHVYEIDVQAKDLGPNSIPAHCKVTVNVLDMN
DNVPVINLLSVNSEVVEVSENAPPGYVIALVRVSDKDSGINGRVLCKLLGSVPFRLQEYESFSTILVDGRLDREQRDQYN
LTIQAKDSGNPSLQSTKSFTVRITDENDN
>turtle gi|465969103|gb|EMP31953.1| Protocadherin-19 [Chelonia mydas]
LINLKYSVDEEQRAGTVIANIGKDAREAGFVLAPRQPAAFRVVSNSAPHLVDISPGSGLLVTKQKIDRDLLCRQSPKCV
ISLEVMSSSMEICVIKLEIKDLNDNAPSFPTDQIELEISETASPGTRVPLESAYDPDSGSFGVQSYELTPNDLFGLETKT
RGDGSRFAELVVERSLDRETQSHYSYLLTALDGGDPPNFGTVELSIRVIDSNDNNPLFEEPAYAVSVPENAPPGTPLLRL
NASDPDEGTNGQVLYSFHSYVSERARQLFHLDPQSGLLSVSGAVDYEEGHSYELDVQAKDLGPNSIPAHCKVTVSVQDAN
DNPPLINLLSVNSELVEVSESAPPGYVIALVRVSDHDSGANGRVQCKLLGSVPFRLQEYESFSTILVDGRLDREQRDQYN
LTIQARDNGVPSLQATKSFTVKITDENDN
>snakeKingCobra gi|602652330|ref|XP_007432538.1| PREDICTED: protocadherin-19-like [Python bivittatus]
LINLKYSVEEEQRAGTVIANIAKDARDAGFVLDPRQPTAFRVVSNSAPHLVDINPGSGLLVTKQKIDRDLLCRQSPKCV
ISLEVMSSSMEICVIKLEIKDLNDNAPSFPTDQIALEISETASPGTRVPLESAYDPDSGSFGVQSYEITPNDLFGLETKT
RGDGSRFAELVVEKSLDRETQSHYSYMITALDGGDPPNFGTVELTIRVIDSNDNNPLFEEPSYTVSVLENAPPGTPVIRL
NATDPDEGTNGQVLYSIHSYVSEKARDLFQINPQTGLITVTGAIDYEEGHAYELDVQAKDLGPNSIPAHCKVTVTVQDAN
DNPPLINLLSVNSELVEVSENAPPGYVIALVRVSDRDAGANGRVQCKLLGNVPFRLQEYESFSTILVDGRLDREQRDQYN
LTIQAKDNGIPSLQATKSFTVKITDENDN
>ostrich gi|697512175|ref|XP_009683261.1| PREDICTED: protocadherin-19 [Struthio camelus australis]
LINLKYSVEEEQRAGTVIANVAKDARDAGFVLDSRQPTAFRVVSNSAPHLVDISPGSGLLVTKQKIDRDLLCRQSPKCV
ISLEVMSSSMEICVIKLEIKDLNDNAPSFPTDQIELEISETASPGTRVPLESAYDPDSGSFGVQSYEITPNDLFGLETKT
RGDGSRFAELVVEKSLDRETQSHYSYVITALDGGDPPNFGTVELSIRVIDSNDNNPLFEEPAYTVSVPENSPPGTPVIRL
NASDPDEGTNGQVLYSFHSYVSERARELFQIDPQSGLITVSGAIDYEEGHVYELDVQAKDLGPNSIPAHCKVTVSIQDAN
DNPPLINLLSVNSELVEVSENAPPGYVIALVRVSDRDSGANGRVQCKLLGNVPFRLQEYESFSTILVDGRLDREQRDQYN
LTIQARDNGVPSLQATKSFTVKITDENDN
>Alligator gi|564243840|ref|XP_006278693.1| PREDICTED: protocadherin-19-like isoform X2 [Alligator mississippiensis]
LINLKYSVEEEQRAGTVIANVAKDAREAGFVLDPRQPAAFRVVSNSAPHLVDINPGSGLLVTKQKIDRDLLCRQSPKCV
ISLEVMSSSMEICVIKLEIKDLNDNAPSFPTDQIELEISETASPGTRVPLESAYDPDSGSFGVQSYQITPNDLFGLETKI
RGDGSRFAELVVEKSLDRETQSHYSYLITALDGGDPPNLGTVELSIRVIDSNDNNPLFEELAYTVSVPENAPPGTPLLRL
NASDPDEGTNGQVLYSFHSYVSERARDLFQIDPQSGLITVSGAIDYEEGHVYELDVQAKDLGPNSIPAHCKVTVTVQDAN
DNPPLINLLSVNSELVEVSENAPPGYVIALVRVSDRDSGANGRVQCKLLGNVPFRLQEYESFSTILVDGRLDREQRDQYN
LTIQAKDNGIPSLQATKSFTVKITDENDN
>BirdFlycatcher gi|524996133|ref|XP_005045860.1| PREDICTED: protocadherin-19 [Ficedula albicollis]
LVNLKYSVEEEQRAGTVIANVAKDARDAGFVLDPRQPAAFRVVSNSAPHLVDISPGSGLLVTKQKIDRDLLCRQSPKCV
ISLEVMSSSMEICVIKLEIKDLNDNAPSFPTDQIELEISETASPGTRVPLESAYDPDSGSFGVQSYEITPNDLFGLETKT
RGDGSRFAELVVEKSLDRETQSHYSYVITALDGGDPPNFGTVELSIRVIDSNDNNPLFEEPAYTVSVPENAPPGTPVIRL
NASDPDEGTNGQVLYSFHSYVSERARELFQIDPQSGLITVSGAIDYEEGHVYELDVQAKDLGPNSIPAHCKVTISVQDAN
DNPPLINLLSVNSELVEVSENAPLGYVIALVRVSDRDSGANGRVQCKLLGNVPFRLQEYESFSTILVDGRLDREQRDQYN
LTIQARDNGIPSLQATKSFTVKITDENDN
>chicken gi|148747842|ref|NP_001092077.1| protocadherin-19 precursor [Gallus gallus]
LVNLKYSVEEEQRAGTVIANIAKDARDAGFVIDPRQPTAFRVVSNSAPHLVDINPGSGLLVTKQKIDRDLLCRQSPKCV
ISLEVMSSSMEICVIKLEIKDLNDNAPSFPTDQIELEISETASPGTRVPLESAYDPDSGSFGVQSYQITPNDLFGLETKT
RGDGSRFAELVVEKSLDRETQSHYSYVITALDGGDPPNFGTVELSIRVIDSNDNNPLFEEPAYTVSVPENAPPGTPVIRL
NASDPDEGTNGQVLYSFHSYVSDRARELFQIDPQSGLITVSGAIDYEEGHVYELDVQAKDLGPNSIPAHCKVTISVQDAN
DNPPLINLLSVNSELVEVSENAPPGYVIALVRVSDRDSGANGRVQCKLLGNVPFRLQEYESFSTILVDGRLDREQRDQYN
LTIQAKDNGVPSLQATKSFTVKITDENDN
>BirdQuail gi|1003768398|ref|XP_015715882.1| PREDICTED: protocadherin-19 isoform X1 [Coturnix japonica]
LVNLKYSVEEEQRAGTVIANVAKDARDAGFVIDPRQPTAFRVVSNSAPHLVDINPGSGLLVTKQKIDRDLLCRQSPKCV
ISLEVMSSSMEICVIKLEIKDLNDNAPSFPTDQIELEISETASPGTRVPLESAYDPDSGSFGVQSYQITPNDLFGLETKT
RGDGSRFAELVVEKSLDRETQSHYSYVITALDGGDPPNFGTVELSIRVIDSNDNNPLFEEPAYTVSVPENAPPGTPVIRL
NASDPDEGTNGQVLYSFHSYVSDRARELFQIDPQSGLITVSGAIDYEEGHVYELDVQAKDLGPNSIPAHCKVTISVQDAN
DNPPLINLLSVNSELVEVSENAPPGYVIALVRVSDRDSGANGRVQCKLLGNVPFRLQEYESFSTILVDGRLDREQRDQYN
LTIQAKDNGVPSLQATKSFTVKITDENDN
>BirdCrestedIbis gi|694845366|ref|XP_009463652.1| PREDICTED: protocadherin-19 [Nipponia nippon]
LVNLKYSVEEEQRAGTVIANVAKDARDAGFVLDPRQPAAFRVVSNSAPHLVDISPGSGLLVTKQKIDRDLLCRQSPKCV
ISLEVMSSSMEICVIKLEIKDLNDNAPSFPTDQIELEISETASPGTRVPLESAYDPDSGSFGVQSYEITPNDLFGLETKT
RGDGSRFAELVVEKSLDRETQSHYSYVITALDGGDPPNFGTVELSIRVIDSNDNNPLFEEPAYTVSVPENAPPGTPVIRL
NASDPDEGTNGQVLYSFHSYVSERARELFQIDPQSGLITVSGAIDYEEGHVYELDVQAKDMGPNSIPAHCKVTISVQDAN
DNPPLINLLSVNSELVEVSENAPPGYVIALVRVSDRDSGANGRVQCKLLGNVPFRLQEYESFSTILVDGRLDREQRDQYN
LTIQAKDNGVPSLQATKSFTVKITDENDN
>BirdCommonStaring gi|959073949|ref|XP_014740474.1| PREDICTED: protocadherin-19 [Sturnus vulgaris]
LVNLKYSVEEEQRAGTVIANVAKDARDAGFVLDPRQPAAFRVVSNSAPHLVDISPGSGLLVTKQKIDRDLLCRQSPKCV
ISLEVMSSSMEICVIKLEIKDLNDNAPSFPTDQIELEISETASPGTRVPLESAYDPDSGSFGVQSYEITPNDLFGLETKT
RGDGSRFAELVVEKSLDRETQSHYSYVITALDGGDPPNFGTVELSIRVIDSNDNNPLFEEPAYTVSVPENAPPGTPVIRL
NASDPDEGTNGQVLYSFHSYVSERARELFQIDPQSGLITVSGAIDYEEGHVYELDVQAKDLGPNSIPAHCKVTISVQDAN
DNPPLINLLSVNSELVEVSENAPLGYVIALVRVSDRDSGANGRVQCKLLGNVPFRLQEYESFSTILVDGRLDREQRDQYN
LTIQARDNGIPSLQATKSFTVKITDENDN
>BaldEagle gi|729748455|ref|XP_010570737.1| PREDICTED: protocadherin-19 [Haliaeetus leucocephalus]
LVNLKYSVEEEQRAGTVIANVAKDARDAGFVLDPRQPAAFRVVSNSAPHLVDISPGSGLLVTKQKIDRDLLCRQSPKCV
ISLEVMSSSMEICVIKLEIKDLNDNAPSFPTDQIELEISETASPGTRVPLESAYDPDSGSFGVQSYEITPNDLFGLETKT
RGDGSRFAELVVEKSLDRETQSHYSYVITALDGGDPPNFGTVELSIRVIDSNDNNPLFEEPAYTVSVPENAPPGTPVIRL
NASDPDEGTNGQVLYSFHSYVSERARELFQIDPQSGLITVSGAIDYEEGHVYELDVQAKDLGPNSIPAHCKVTISVQDAN
DNPPLINLLSVNSELVEVSENAPPGYVIALVRVSDRDSGANGRVQCKLLGNVPFRLQEYESFSTILVDGRLDREQRDQYN
LTIQAKDNGVPSLQATKSFTVKITDENDN
>GoldenEagle gi|768363097|ref|XP_011578766.1| PREDICTED: protocadherin-19 [Aquila chrysaetos canadensis]
LVNLKYSVEEEQRAGTVIANVAKDARDAGFVLDPRQPAAFRVVSNSAPHLVDISPGSGLLVTKQKIDRDLLCRQSPKCV
ISLEVMSSSMEICVIKLEIKDLNDNAPSFPTDQIELEISETASPGTRVPLESAYDPDSGSFGVQSYEITPNDLFGLETKT
RGDGSRFAELVVEKSLDRETQSHYSYVITALDGGDPPNFGTVELSIRVIDSNDNNPLFEEPAYTVSVPENAPPGTPVIRL
NASDPDEGTNGQVLYSFHSYVSERARELFQIDPQSGLITVSGAIDYEEGHVYELDVQAKDLGPNSIPAHCKVTISVQDAN
DNPPLINLLSVNSELVEVSENAPPGYVIALVRVSDRDSGANGRVQCKLLGNVPFRLQEYESFSTILVDGRLDREQRDQYN
LTIQAKDNGVPSLQATKSFTVKITDENDN
>BirdFalcon gi|529425926|ref|XP_005232798.1| PREDICTED: protocadherin-19 [Falco peregrinus]
LVNLKYSVEEEQRAGTVIANVAKDARDAGFVLDPRQPTAFRVVSNSAPHLVDISPGSGLLVTKQKIDRDLLCRQSPKCV
ISLEVMSSSMEICVIKLEIKDLNDNAPSFPTDQIELEISETASPGTRVPLESAYDPDSGSFGVQSYEITPNDLFGLETKT
RGDGSRFAELVVEKSLDRETQSHYSYVITALDGGDPPNFGTVELSIRVIDSNDNNPLFEEPAYTVSVPENSPPGTPVIRL
NASDPDEGTNGQVLYSFHSYVSDRARELFQIDPQSGLITVSGAIDYEEGHVYELDVQAKDLGPNSIPAHCKVTISVQDAN
DNPPLINLLSVNSELVEVSENAPPGYVIALVRVSDRDSGANGRVQCKLLGNVPFRLQEYESFSTILVDGRLDREQRDQYN
LTIQAKDNGVPSLQATKSFTVKITDENDN
>BirdRuff gi|960990709|ref|XP_014810790.1| PREDICTED: protocadherin-19 [Calidris pugnax]
LVNLKYSVEEEQRAGTVIANVAKDARDAGFVLDPRQPTAFRVVSNSAPHLVDISPGSGLLVTKQKIDRDLLCRQSPKCV
ISLEVMSSSMEICVIKLEIKDLNDNAPSFPTDQIELEISETASPGTRVPLESAYDPDSGSFGVQSYEITPNDLFGLETKT
RGDGSRFAELVVEKSLDRETQSHYSYVITALDGGDPPNFGTVELSIRVIDSNDNNPLFEEPAYTVSVPENAPPGTPVIRL
NASDPDEGTNGQVLYSFHSYVSERARELFQIDPQSGLITVSGAIDYEEGHVYELDVQAKDLGPNSIPAHCKVTISVQDAN
DNPPLINLLSVNSELVEVSENAPPGYVIALVRVSDRDSGANGRVQCKLLGNVPFRLQEYESFSTILVDGRLDREQRDQYN
LTIQAKDNGVPSLQATKSFTVKITDENDN
>BirdGroundTit gi|543365623|ref|XP_005526171.1| PREDICTED: protocadherin-19 [Pseudopodoces humilis]
LVNLKYSVEEEQRAGTVIANVAKDARDAGFVLDPRQPAAFRVVSNSAPHLVDISPGSGLLVTKQKIDRDLLCRQSPKCV
ISLEVMSSSMEICVIKLEIKDLNDNAPSFPTDQIELEISETASPGTRVPLESAYDPDSGSFGVQSYEITPNDLFGLETKT
RGDGSRFAELVVEKSLDRETQSHYSYVITALDGGDPPNFGTVELSIRVIDSNDNNPLFEEPAYTVSVPENAPPGTPVIRL
NASDPDEGTNGQVLYSFHSYVSERARELFQIDPQSGLITVSGAIDYEEGHVYELDVQAKDLGPNSIPAHCKVTISVQDAN
DNPPLINLLSVNSELVEVSENAPPGYVIALVRVSDRDSGANGRVQCKLLGNVPFRLQEYESFSTILVDGRLDREQRDQYN
LTIQARDNGIPSLQATKSFTVKITDENDN
>BirdSparrow gi|929510832|ref|XP_014127252.1| PREDICTED: protocadherin-19 isoform X1 [Zonotrichia albicollis]
LVNLKYSVEEEQRAGTVIANVAKDARDAGFVLDPRQPAAFRVVSNSAPHLVDISPGSGLLVTKQKIDRDLLCRQSPKCV
ISLEVMSSSMEICVIKLEIKDLNDNAPSFPTDQIELEISETASPGTRVPLESAYDPDSGSFGVQSYEITPNDLFGLETKT
RGDGSRFAELVVEKSLDRETQSHYSYVITALDGGDPPNFGTVELSIRVIDSNDNNPLFEEPAYTVSVPENAPPGTPVIRL
NASDPDEGTNGQVLYSFHSYVSERARELFQIDPQSGLITVSGAIDYEEGHVYELDVQAKDLGPNSIPAHCKVTISVQDAN
DNPPLINLLSVNSELVEVSENAPPGYVIALVRVSDRDSGANGRVQCKLLGNVPFRLQEYESFSTILVDGRLDREQRDQYN
LTIQARDNGIPSLQATKSFTVKITDENDN
