# Supplementary material for: Structural determinants of adhesion by Protocadherin-19 and implications for its role in epilepsy
Source: eLife. 2016 Oct 26;5:e18529. doi: 10.7554/eLife.18529 (PMC5115871; doi:10.7554/eLife.18529)
Supplement: Figure 5—source data 2. — DOI: http://dx.doi.org/10.7554/eLife.18529.021 [file elife-18529-fig5-data2.txt]

>pcdh19ECdr gi|229472136|gb|ACQ72596.1| protocadherin-19 isoform 1 [Danio rerio]
VFNLKYTVEEELRAGTKIANVTADAKVAGFALGNRQPYLRVISNSEPRWV
NLSPAGLLITKQKIDRDAVCRQTPKCFISLEVMSNSMEICVIKIEII
DVNDNAPRFPTNHIDIEISENAAPGTRFPLEGASDPDSGSNGIQTYTITPNDIFGL
EIKTRGDGSKIAELVVEKTLDRETQSRYTFELTAEDGGDPPKSGTVQLNIKVIDSNDNNP
VFDEPVYTVNVLENSPINTLVIDLNATDPDEGTNGEVVYSFINFVSNLTKQMFKIDPKT
GVITVNGVLDHEELHIHEIDVQAKDLGPNSIPAHCKVIVNVIDINDNAPEIKLLSENS
EMVEVSENAPLGYVIALVRVSDNDSGANGKVQCRLQGNVPFRLNEFES
FSTLLVDGRLDREQRDMYNLTILAEDSGYPPLRSSKSFAVKVTDENDN
>pcdh19EC gi|296434287|ref|NP_001171809.1| protocadherin-19 isoform c precursor [Homo sapiens]
LINLKYSVEEEQRAGTVIANVAKDAREAGFALDPRQASAFRVVSNSAPHLV
DINPSSGLLVTKQKIDRDLLCRQSPKCIISLEVMSSSMEICVIKVEIK
DLNDNAPSFPAAQIELEISEAASPGTRIPLDSAYDPDSGSFGVQTYELTPNELFGL
EIKTRGDGSRFAELVVEKSLDRETQSHYSFRITALDGGDPPRLGTVGLSIKVTDSNDNNP
VFSESTYAVSVPENSPPNTPVIRLNASDPDEGTNGQVVYSFYGYVNDRTRELFQIDPHS
GLVTVTGALDYEEGHVYELDVQAKDLGPNSIPAHCKVTVSVLDTNDNPPVINLLSVNS
ELVEVSESAPPGYVIALVRVSDRDSGLNGRVQCRLLGNVPFRLQEYES
FSTILVDGRLDREQHDQYNLTIQARDGGVPMLQSAKSFTVLITDENDN
>pcdh18EC gi|14589929|ref|NP_061908.1| protocadherin-18 isoform 1 precursor [Homo sapiens]
KNLKYRIYEEQRVGSVIARLSEDVADVLLKLPNPSTVRFRAMQRGNSPLL
VVNEDNGEISIGATIDREQLCQKNLNCSIEFDVITLPTEHLQLFHIEVEVL
DINDNSPQFSRSLIPIEISESAAVGTRIPLDSAFDPDVGENSLHTYSLSANDFFNI
EVRTRTDGAKYAELIVVRELDRELKSSYELQLTASDMGVPQRSGSSILKISISDSNDNSP
AFEQQSYIIQLLENSPVGTLLLDLNATDPDEGANGKIVYSFSSHVSPKIMETFKIDSER
GHLTLFKQVDYEITKSYEIDVQAQDLGPNSIPAHCKIIIKVVDVNDNKPEININLMSPG
KEEISYIFEGDPIDTFVALVRVQDKDSGLNGEIVCKLHGHGHFKLQKTYEN
NYLILTNATLDREKRSEYSLTVIAEDRGTPSLSTVKHFTVQINDINDN
>pcdh17EC gi|94538350|ref|NP_001035519.1| protocadherin-17 precursor [Homo sapiens]
LKNLNYSVPEEQGAGTVIGNIGRDARLQPGLPPAERGGGGRSKSGSYRVLENSAPHLL
DVDADSGLLYTKQRIDRESLCRHNAKCQLSLEVFANDKEICMIKVEIQ
DINDNAPSFSSDQIEMDISENAAPGTRFPLTSAHDPDAGENGLRTYLLTRDDHGLFGL
DVKSRGDGTKFPELVIQKALDREQQNHHTLVLTALDGGEPPRSATVQINVKVIDSNDNSP
VFEAPSYLVELPENAPLGTVVIDLNATDADEGPNGEVLYSFSSYVPDRVRELFSIDPKT
GLIRVKGNLDYEENGMLEIDVQARDLGPNPIPAHCKVTVKLIDRNDNAPSIGFVSVRQ
GALSEAAPPGTVIALVRVTDRDSGKNGQLQCRVLGSVPFKLEENYDN
FYTVVTDRPLDRETQDEYNVTIVARDGGSPPLNSTKSFAIKILDENDN
>pcdh10EC gi|14589916|ref|NP_116586.1| protocadherin-10 isoform 1 precursor [Homo sapiens]
QLHYTVQEEQEHGTFVGNIAEDLGLDITKLSARGFQTVPNSRTPYL
DLNLETGVLYVNEKIDREQICKQSPSCVLHLEVFLENPLELFQVEIEVL
DINDNPPSFPEPDLTVEISESATPGTRFPLESAFDPDVGTNSLRDYEITPNSYFSL
DVQTQGDGNRFAELVLEKPLDREQQAVHRYVLTAVDGGGGQRTGTALLTIRVLDSNDNVP
AFDQPVYTVSLPENSPPGTLVIQLNATDPDEGQNGEVVYSFSSHISPRARELFGLSPRT
GRLEVSGELDYEESPVYQVYVQAKDLGPNAVPAHCKVLVRVLDANDNAPEISFSTVKE
AVSEGAAPGTVVALFSVTDRDSEENGQVQCELLGDVPFRLKSSFKN
YYTIVTEAPLDREAGDSYTLTVVARDRGEPALSTSKSIQVQVSDVNDN
>pcdh8EC gi|6631102|ref|NP_002581.2| protocadherin-8 isoform 1 precursor [Homo sapiens]
KTVRYSTFEEDAPGTVIGTLAEDLHMKVSGDTSFRLMKQFNSSLL
RVREGDGQLTVGDAGLDRERLCGQAPQCVLAFDVVSFSQEQFRLVHVEVEVR
DVNDHAPRFPRAQIPVEVSEGAAVGTRIPLEVPVDEDVGANGLQTVRLAEPHSPFRV
ELQTRADGAQCADLVLLQELDRESQAAYSLELVAQDGGRPPRSATAALSVRVLDANDHSP
AFPQGAVAEVELAEDAPVGSLLLDLDAADPDEGPNGDVVFAFGARTPPEARRLFRLDPRS
GRLTLAGPVDYERQDTYELDVRAQDRGPGPRAATCKVIVRIRDVNDNAPDIAITPLAAPG
TPEAGATSLVPEGAARESLVALVSTSDRDSGANGQVRCALYGHEHFRLQPAYAG
SYLVVTAASLDRERIAEYNLTLVAEDRGAPPLRTVRPYTVRVGDENDN
>pcdh11EC gi|14589920|ref|NP_116750.1| protocadherin-11 X-linked isoform c precursor [Homo sapiens]
QEKNYTIREEMPENVLIGDLLKDLNLSLIPNKSLTTAMQFKLVYKTGDVPLI
RIEEDTGEIFTTGARIDREKLCAGIPRDEHCFYEVEVAILPDEIFRLVKIRFLIE
DINDNAPLFPATVINISIPENSAINSKYTLPAAVDPDVGINGVQNYELIKSQNIFGL
DVIETPEGDKMPQLIVQKELDREEKDTYVMKVKVEDGGFPQRSSTAILQVSVTDTNDNHP
VFKETEIEVSIPENAPVGTSVTQLHATDADIGENAKIHFSFSNLVSNIARRLFHLNATT
GLITIKEPLDREETPNHKLLVLASDGGLMPARAMVLVNVTDVNDNVPSIDIRYIV
NPVNDTVVLSENIPLNTKIALITVTDKDADHNGRVTCFTDHEIPFRLRPVFSN
QFLLETAAYLDYESTKEYAIKLLAADAGKPPLNQSAMLFIKVKDENDN
>pcdh9EC gi|45243534|ref|NP_982354.1| protocadherin-9 isoform 1 precursor [Homo sapiens]
QELIYTIREELPENVPIGNIPKDLNISHINAATGTSASLVYRLVSKAGDAPLV
KVSSSTGEIFTTSNRIDREKLCAGASYAEENECFFELEVVILPNDFFRLIKIKIIVK
DTNDNAPMFPSPVINISIPENTLINSRFPIPSATDPDTGFNGVQHYELLNGQSVFGL
DIVETPEGEKWPQLIVQQNLDREQKDTYVMKIKVEDGGTPQKSSTAILQVTVSDVNDNRP
VFKEGQVEVHIPENAPVGTSVIQLHATDADIGSNAEIRYIFGAQVAPATKRLFALNNTT
GLITVQRSLDREETAIHKVTVLASDGSSTPARATVTINVTDVNDNPPNIDLRYII
SPINGTVYLSEKDPVNTKIALITVSDKDTDVNGKVICFIEREVPFHLKAVYDN
QYLLETSSLLDYEGTKEFSFKIVASDSGKPSLNQTALVRVKLEDENDN
>pcdh7EC gi|291084612|ref|NP_001166994.1| protocadherin-7 isoform d precursor [Homo sapiens]
KQLLRYRLAEEGPADVRIGNVASDLGIVTGSGEVTFSLESGSEYL
KIDNLTGELSTSERRIDREKLPQCQMIFDENECFLDFEVSVIGPSQSWVDLFEGQVIVL
DINDNTPTFPSPVLTLTVEENRPVGTLYLLPTATDRDFGRNGIERYELLQEPRSSVFEL
QVADTPDGEKQPQLIVKGALDREQRDSYELTLRVRDGGDPPRSSQAILRVLITDVNDNSP
RFEKSVYEADLAENSAPGTPILQLRAADLDVGVNGQIEYVFGAATESVRRLLRLDETS
GWLSVLHRIDREEVNQLRFTVMARDRGQPPKTDKATVVLNIKDENDNVPSIEIRKIGR
IPLKDGVANVAEDVLVDTPIALVQVSDRDQGENGVVTCTVVGDVPFQLKPASDTEGDQNK
KKYFLHTSTPLDYEATREFNVVIVAVDSGSPSLSSNNSLIVKVGDTNDN
>pcdh1EC gi|27754771|ref|NP_002578.2| protocadherin-1 isoform 1 precursor [Homo sapiens]
TRVVYKVPEEQPPNTLIGSLAADYGFPDVGHLYKLEVGAPYL
RVDGKTGDIFTTETSIDREGLRECQNQLPGDPCILEFEVSITDLVQNGSPRLLEGQIEVQ
DINDNTPNFASPVITLAIPENTNIGSLFPIPLASDRDAGPNGVASYELQAGPEAQELFGL
QVAEDQEEKQPQLIVMGNLDRERWDSYDLTIKVQDGGSPPRASSALLRVTVLDTNDNAP
KFERPSYEAELSENSPIGHSVIQVKANDSDQGANAEIEYTFHQAPEVVRRLLRLDRNT
GLITVQGPVDREDLSTLRFSVLAKDRGTNPKSARAQVVVTVKDMNDNAPTIEIRGIGL
VTHQDGMANISEDVAEETAVALVQVSDRDEGENAAVTCVVAGDVPFQLRQASETGSDSK
KKYFLQTTTPLDYEKVKDYTIEIVAVDSGNPPLSSTNSLKVQVVDVNDN
>pcdhgC5 gi|18087751|ref|NP_291061.1| protocadherin gamma-C5 precursor [Mus musculus]
QLRYSVVEESEPGTLVGNVAQDLGLKGTDLLSRRLRLGSEENGRYF
SLSLVSGALAVSQKIDRESLCGASTSCLLPVQVVTEHPLELTRVEVEIL
DLNDNSPSFATPDREMRISESAAPGARFPLDSAQDPDVGTNTVSFYTLSPNSHFSL
HVKTLKDGKLFPELVLEQQLDRETQARHQLVLTAVDGGTPARSGTSLISVIVLDVNDNAP
TFQSSVLRVGLPENTPPGTLLLRLNATDPDEGTNGQLDYSFGDHTSETVKNLFGLDPSS
GAIHVLGPVDFEESNFYEIHARARDQGQPAMEGHCVIQVDVGDANDNPPEVLLASLVN
PVLESTPVGTVVGLFNVRDRDSGRNGEVSLKTSPNLPFQIKPSEN
HYSLLTSQPLDREATSHYTIELLASDAGSPPLHTHLTLRLNISDVNDN
>pcdhgC3 gi|18087747|ref|NP_291059.1| protocadherin gamma subfamily C, 3 precursor [Mus musculus]
STIIHYEILEERERGFPVGNVVTDLGLDLGSLSARRLRVVSGASRRFF
EVNWETGEMFVNDRLDREELCGTLPSCTVTLELVVENPLELFSAEVVVQ
DINDNNPSFPTGEMKLEISEALAPGTRFPLESAHDPDVGSNSLQTYELSHNEYFAL
RVQTREDGTKYAELVLERALDWEREPSVQLVLTALDGGTPARSATLPIRITVLDANDNAP
AFNQSLYRARVREDAPPGTRVAQVLATDLDEGLNGEIVYSFGSHNRAGVRELFALDLVT
GVLTIKGRLDFEDTKLHEIYIQAKDKGANPEGAHCKVLVEVVDVNDNAPEITVTSVYS
PVPEDAPLGTVIALLSVTDLDAGENGLVTCEVPPGLPFSLTSSLKN
YFTLKTSAALDRETMPEYNLSITARDSGIPSLSALTTVKVQVSDINDN
>pcdhgA8 gi|18087767|ref|NP_291069.1| protocadherin gamma-A8 precursor [Mus musculus]
QIRYSVPEETDKGTVVGNISKDLGLEPRELAERGVRIVSRGRSQLF
SLNPRGGSLVTAGRIDREELCAQSTPCLVNINILVEEKGKLFGVEIEIT
DINDNNPKFHVGDLEVKINEIAAPGARYPLPEAVDPDVGINSLQSYQLSPNRHFSL
HLQTGDDGTINPELVLERTLDREEEPTHHLVLTASDGGEPRRSSTALIQITVLDTNDNAP
VFDQPVYRVKVLENVAPGTLLLTVRASDPDEGVNGKVTYKFRKINEKQSLLFHLHENT
GEMTVAKNLDYEECSLYEMEIQAEDVGALLGRSKVIIMVEDVNDNRPEVTITSLFN
PVLENSLPGTVIAFLNVHDQDSGKNGQVVCYTHDNLPFKLEKSIDN
YYRLVTWKYLDREKVSTYNITVIASDLGAPPLSTETYIALTVADTNDN
>pcdhgA1 gi|18087753|ref|NP_291062.1| protocadherin gamma-A1 precursor [Mus musculus]
GNIRYSVPEETDKGSFVGSIAKDLGLETRELMERGIRIVSRGRSQLF
SLNPRSGSLVTAGRIDREELCAQSTPCVVSFNILMEDEMKLLPIEVEII
DINDNTPQFQLEELELKMSEITTPGTRIPLPLGQDLDVGINSLQSYQLSANPHFSL
DVQQGPEGPQQPEMVLQRPLDREKDAVHYLVLTASDGGSPIHSGTLQIHVQVVDVNDNPP
AFTKAEYHVSVPENVPLGTRLLKVNATDPDEGANGRVTYSFHKVDHSVVRKFQLDAYT
GELSNKEPLDFEEYKVYPMEIQAQDGAGLMARAKVLVTVLDVNDNAPEVGITSVTN
TVPENFPPGTTIALISVHDQDADNNGHITCSIPGNLPFKLEKLVDN
YYRLVTERTLDREQSSRHNITITATDQGTPPLSTQAHISLLVTDINDN
>pcdhb1 gi|16716425|ref|NP_444356.1| protocadherin beta-1 precursor [Mus musculus]
ATIRYSVAEEMESGSFVANVAKDLGLEVGKLAERGARLVAEGNRLHF
RLHRKTGDLFVKEKLDREALCGKSDPCVLHFEIILAEPLQSFRVEVRVF
DINDNAPVFLNKEPLLKIPESTPLGSRFPLQSAQDLDVGLNGLQNYTLSANTYFHL
HTRFRSHGPKYAELVLDNPLDREAQPEVNLTITAVDGGSPPKSGTANIRVVVLDVNDHVP
QFSRLVYRAQVPENSDNGSLVVVVTATDLDEGTNKQITYSLAENPEAVLRTFLVDPQT
GEVRLRGPLDFEMIETYDIDIQATDGGGLSAHSKVLVEVVDVNDNPPEVTISSVSS
PLPEDSALQTVVALFTIRDRDVRVGGKITCFLKEDLPFVVKHTFRN
SYSLVTDRSLDREDVSSYNITLVAMDTGPPNLSTETVIEVVIADVNDN
>pcdhaC2 gi|51092283|ref|NP_001003672.1| protocadherin alpha-C2 precursor [Mus musculus]
QLRYSVPEEQSPGALVGNVARALGLELRRLGPGCLRINHLGAPSPRYL
ELDLTNGALFVNERIDREALCEQRPRCLLSLEVLAHNPVAVSAIEVEIL
DINDNSPRFPRPDYQLQVSESVAPGARFHIESAQDPDVGANSVQTYELSPSEHFEL
DLKPLQENSKVLELVLRKGLDREQTALHYLVLTAVDGGIPARSGTAQIAVRVLDTNDNSP
AFDQSTYRVQLREDAPPGTLVVKLNASDPDEGSNGELRYSLSSYTSDRERQLFSIDVTT
GEVRVSGTLDYEESSSYQIYVQATDRGPVPMAGHCKVLVDIIDVNDNAPEVVLTDLYS
PVPEDVALNTVVALLSVNDQDSGSNRKVSLGLEASLPFRLNGFGN
SYTLVVSGPLDRERVAAYNITVTATDGGVPPLTSQRTLQVEISDINDN
